# Supplementary material for: Retention-time prediction in comprehensive two-dimensional gas chromatography to aid identification of unknown contaminants
Source: Anal Bioanal Chem. 2018 Oct 25;410(30):7931–41. doi: 10.1007/s00216-018-1415-x (PMC6244764; doi:10.1007/s00216-018-1415-x)
Supplement: Supplementary file 2 — (XLSX 2981 kb) [file 216_2018_1415_MOESM2_ESM.xlsx]

## Sheet: Training set
SMILES	Name	CAS no.	Early compound	Group	RT 1	RT 2	Alkane RI	PEG-2I (values for compounds with -999 could not be calculated)	apol	a_acc	a_acid	a_aro	a_base	a_count	a_don	a_donacc	a_heavy	a_hyd	a_nB	a_nBr	a_nC	a_nCl	a_nF	a_nH	a_nI	a_nN	a_nO	a_nP	a_nS	balabanJ	bpol	b_1rotN	b_1rotR	b_ar	b_count	b_double	b_heavy	b_max1len	b_rotN	b_rotR	b_single	b_triple	chi0	chi0v	chi0v_C	chi0_C	chi1	chi1v	chi1v_C
Brc1c(C(F)(F)F)n(COCC)c(c1C#N)-c1ccc(Cl)cc1	Chlorfenapyr	122453-73-0	no	1	2315	3.36	2210	65.203	43.6377	2	0	11	0	34	0	2	23	18	0	1	15	1	3	11	0	2	1	0	0	2.27003	21.9003	4	0.166667	11	35	0	24	5	6	0.25	23	1	17.1983	14.258	8.72361	9.91385	10.8071	7.70875	4.02847
ClC(Cl)(SN(S(=O)(=O)N(C)C)c1ccccc1)F	Dichlofluanid	1085-98-9	no	1	2025	3.95	1947.83	94.1381	37.6957	2	0	6	0	29	0	2	18	11	0	0	9	2	1	11	0	2	2	0	2	2.87074	26.7843	5	0.277778	6	29	0	18	7	5	0.277778	23	0	13.9747	12.6929	5.88675	6.61288	8.14368	7.60713	1.91068
ClC(C(=O)OCC)Cc1c(Cl)cc(F)c(N2C(=O)N(C(F)F)C(C)=N2)c1	Carfentrazone ethyl	128639-02-1	no	1	2425	3.42	2320	67.0554	47.4721	3	0	6	0	40	0	3	26	17	0	0	15	2	3	14	0	3	3	0	0	2.05702	27.5459	6	0.222222	6	41	3	27	3	7	0.259259	32	0	19.5935	15.1917	9.22361	10.0246	12.1668	8.23658	3.91228
Clc1cc(C(F)(F)F)c(N=C(COCCC)n2cncc2)cc1	Triflumizole	68694-11-1	no	1	2180	3.04	2082.61	51.4432	44.3549	3	0	11	0	38	0	3	23	17	0	0	15	1	3	15	0	3	1	0	0	2.0036	26.9631	6	0.25	11	39	1	24	6	7	0.291667	27	0	16.872	13.1031	9.08542	10.1734	10.914	7.29689	3.88203
ClCCN(CCC)c1c([N+](=O)[O-])cc(C(F)(F)F)cc1[N+](=O)[O-]	Fluchloralin	33245-39-5	no	1	1840	2.49	1792.31	27.5895	40.1473	0	0	6	0	36	0	0	23	18	0	0	12	1	3	13	0	3	4	0	0	3.16023	22.7327	7	0.304348	6	36	2	23	7	8	0.347826	28	0	17.7841	12.7255	7.48313	8.05204	10.6284	7.01411	3.61181
ClC=1C(=O)N(c2cc(C(F)(F)F)ccc2)N=CC=1NC	Norflurazon	27314-13-2	no	1	2430	4.57	2325	120.288	35.0741	2	0	6	0	29	1	3	20	14	0	0	12	1	3	9	0	3	1	0	0	2.01581	17.4659	2	0.0952381	6	30	3	21	3	3	0.142857	21	0	14.9138	10.9572	6.88675	7.92229	9.34155	5.85347	2.86004
Cl/C(/C(F)(F)F)=C\C1C(C)(C)C1C(=O)OCc1c(C)c(-c2ccccc2)ccc1	Bifenthrin	82657-04-3	no	1	2565	3.06	2463.16	49.8674	60.6044	1	0	12	0	51	0	1	29	26	0	0	23	1	3	22	0	0	2	0	0	1.50026	30.9536	5	0.16129	12	53	2	31	4	7	0.225806	39	0	21.397	17.1422	14.058	15.6899	13.5307	9.66044	7.82962
Cl/C(/C(F)(F)F)=C\[C@H]1[C@@H](C(=O)OC(C#N)c2cc(Oc3ccccc3)ccc2)C1(C)C	lambda-Cyhalothrin	91465-08-6	no	1	2680	3.17	2588.89	54.2587	60.5061	2	0	12	0	50	0	2	31	25	0	0	23	1	3	19	0	1	3	0	0	1.52354	30.2499	6	0.181818	12	52	2	33	4	9	0.272727	37	1	22.8112	17.4453	13.5056	15.397	14.5351	9.79047	7.38077
Clc1c(NC(C(=O)OC(C#N)c2cc(Oc3ccccc3)ccc2)C(C)C)ccc(C(F)(F)F)c1	tau-Fluvalinate isomer 2	102851-06-9	no	1	3000	3.4	2968.75	63.1249	68.8864	2	0	18	0	57	1	3	35	28	0	0	26	1	3	22	0	2	3	0	0	1.53846	34.1896	8	0.216216	18	59	1	37	5	11	0.297297	39	1	25.5872	19.6	15.1603	17.4659	16.5787	11.0225	8.07414
Clc1c(Oc2cc(C(=O)OC)c([N+](=O)[O-])cc2)ccc(C(F)(F)F)c1	Acifluorfen methyl ester	50594-67-7	no	1	2330	3.36	2225	65.0641	41.3621	1	0	12	0	34	0	1	25	19	0	0	15	1	3	9	0	1	5	0	0	1.93234	19.9139	4	0.153846	12	35	2	26	2	6	0.230769	21	0	18.7757	13.2203	8.4641	9.78409	11.6292	6.92346	3.97607
FC(F)(F)c1cc(C=2C(=O)C(c3ccccc3)=CN(C)C=2)ccc1	Fluridone (Sonar)	59756-60-4	no	1	2930	5.63	2881.25	166.799	46.3481	1	0	12	0	38	0	1	24	21	0	0	19	0	3	14	0	1	1	0	0	1.69639	21.8519	2	0.0769231	12	40	3	26	2	3	0.115385	25	0	17.3196	12.8402	10.8509	12.7423	11.3592	7.29408	5.5594
Fc1c(C(O)(Cn2ncnc2)c2ccc(F)cc2)cccc1	Flutriafol	76674-21-0	no	1	2235	4.26	2133.33	107.591	42.0443	3	0	17	0	35	1	4	22	16	0	0	16	0	2	13	0	3	1	0	0	1.76988	19.9177	4	0.166667	17	37	0	24	4	4	0.166667	20	0	15.5791	11.5254	8.98061	10.5876	10.5932	6.65287	4.50227
Fc1c2c(ccc1)cccc2	1-Fluoronaphthalene	321-38-0	no	1	940	2.99	1185.71	55.9677	22.8246	0	0	10	0	18	0	0	11	11	0	0	10	0	1	7	0	0	0	0	0	2.03511	8.85545	0	0	11	19	0	12	1	0	0	8	0	7.6818	5.91942	5.54145	6.6818	5.37701	3.51035	3.32137
FC(F)(F)c1cc([N+](=O)[O-])c(N(CCCC)CC)c([N+](=O)[O-])c1	Benfluralin	1861-40-1	no	1	1680	2.26	1670.37	17.5717	41.7277	0	0	6	0	39	0	0	23	18	0	0	13	0	3	16	0	3	4	0	0	3.11519	25.5923	7	0.304348	6	39	2	23	8	8	0.347826	31	0	17.7841	12.5917	8.48313	9.05204	10.6284	6.91943	4.31891
FC(F)(F)c1c(C(=O)Nc2cc(OC(C)C)ccc2)cccc1	Flutolanil	66332-96-5	no	1	2250	3.6	2147.62	76.8949	44.9637	2	0	12	0	39	1	3	23	19	0	0	17	0	3	16	0	1	2	0	0	1.90779	24.6343	4	0.166667	12	40	1	24	4	6	0.25	27	0	17.0352	12.6465	10.1962	11.621	10.7699	7.01432	5.30342
FC(F)Oc1ccc(C(C(=O)OC(C#N)c2cc(Oc3ccccc3)ccc2)C(C)C)cc1	Flucythrinate isomer 2	70124-77-5	no	1	2915	3.68	2862.5	76.5834	66.5182	3	0	18	0	56	0	3	33	26	0	0	26	0	2	23	0	1	4	0	0	1.52408	34.9158	9	0.257143	18	58	1	35	4	11	0.314286	38	1	23.7943	18.1511	15.315	17.673	15.8674	10.3482	8.19615
FC(F)(F)C(C(F)(F)F)(c1ccc(O)cc1)c1ccc(O)cc1	Bisphenol AF	1478-61-1	no	1	2120	3.54	2030.43	74.7185	38.0139	2	0	12	0	33	2	4	23	21	0	0	15	0	6	10	0	0	2	0	0	2.44115	18.1501	2	0.0833333	12	34	0	24	4	4	0.166667	22	0	17.4663	11.281	8.1188	9.46626	10.498	6.22384	4.64273
Brc1c(Br)c(Br)cc(Br)c1Oc1c(Br)cc(Br)c(Br)c1	PBDE 183	207122-16-5	no	2	3255	5.69	3314.29	166.448	45.2724	0	0	12	0	23	0	0	20	19	0	7	12	0	0	3	0	0	1	0	0	2.01992	14.2256	2	0.0952381	12	24	0	21	1	2	0.0952381	12	0	15.0246	20.388	6.23205	7.31747	9.30744	10.5142	3.23205
Brc1c(Br)cc(Oc2c(Br)cc(Br)c(Br)c2)c(Br)c1	BDE-153	68631-49-2	no	2	3060	5.05	3046.67	138.958	42.8892	0	0	12	0	23	0	0	19	18	0	6	12	0	0	4	0	0	1	0	0	1.93842	14.0288	2	0.1	12	24	0	20	1	2	0.1	12	0	14.1543	18.5014	6.3094	7.44723	8.87992	9.60953	3.3094
Brc1c(Oc2c(Br)cc(Br)cc2)ccc(Br)c1	BDE-47	5436-43-1	no	2	2605	4.59	2505.56	120.596	38.1228	0	0	12	0	23	0	0	17	16	0	4	12	0	0	6	0	0	1	0	0	1.85023	13.6352	2	0.111111	12	24	0	18	1	2	0.111111	12	0	12.4138	14.7282	6.4641	7.70674	8.05855	7.81224	3.47607
Brc1c(Oc2ccc(Br)cc2)ccc(Br)c1	BDE-28	41318-75-6	no	2	2360	4.22	2255	104.612	35.7396	0	0	12	0	23	0	0	16	15	0	3	12	0	0	7	0	0	1	0	0	1.77653	13.4384	2	0.117647	12	24	0	17	1	2	0.117647	12	0	11.5436	12.8416	6.54145	7.8365	7.64787	6.91359	3.5594
BrC(Cl)(Cl)C(Br)OP(=O)(OC)OC	Naled	300-76-5	no	2	1645	3.8	1644.44	89.0676	29.0055	4	0	0	0	20	0	4	13	6	0	2	4	2	0	7	0	0	4	1	0	4.25381	25.2584	5	0.416667	0	19	0	12	7	5	0.416667	19	0	10.6987	12.2477	3.07735	3.07735	5.74915	6.78153	0.288675
BrC(Br)Cl	Dibromochloromethane	124-48-1	yes	2	295	2.22	822.222	-999	10.7068	0	0	0	0	5	0	0	4	3	0	2	1	1	0	1	0	0	0	0	0	2.32379	4.09321	0	0	0	4	0	3	2	0	0	4	0	3.57735	5.63917	0.57735	0.57735	1.73205	2.92244	0
BrC(CBr)CCl	1,2-Dibromo-3-chloropropane (DBCP)	96-12-8	no	2	765	3.03	1086.11	59.0053	16.894	0	0	0	0	11	0	0	6	6	0	2	3	1	0	5	0	0	0	0	0	2.75418	8.46603	2	0.4	0	10	0	5	4	2	0.4	10	0	4.99156	7.05338	1.99156	1.99156	2.80806	4.1409	0.816497
BrCCBr	1,2-Dibromoethane (EDB)	106-93-4	yes	2	310	2.24	830.556	-999	12.2872	0	0	0	0	8	0	0	4	4	0	2	2	0	0	4	0	0	0	0	0	1.97474	6.95283	1	0.333333	0	7	0	3	3	1	0.333333	7	0	3.41421	5.34214	1.41421	1.41421	1.91421	3.27746	0.5
BrC(Br)=C[C@H]1[C@@H](C(O[C@H](C#N)c2cc(Oc3ccccc3)ccc2)=O)C1(C)C	Deltamethrin	52918-63-5	no	2	3055	4.38	3040	107.992	60.9951	2	0	12	0	47	0	2	28	21	0	2	22	0	0	19	0	1	3	0	0	1.5105	28.8009	6	0.2	12	49	2	30	4	8	0.266667	34	1	20.3112	18.6054	13.0056	14.897	13.3237	10.3705	7.13077
Brc1ccc(C(O)(C(=O)OC(C)C)c2ccc(Br)cc2)cc1	Bromopropylate	18181-80-1	no	2	2560	3.82	2457.89	85.0744	49.0947	2	0	12	0	38	1	3	22	18	0	2	17	0	0	16	0	0	3	0	0	2.16078	22.9453	4	0.173913	12	39	1	23	4	5	0.217391	26	0	16.3281	15.3878	10.1962	11.621	10.3353	8.37895	5.54743
Br/C=C(/OP(=O)(OC)OC)\c1c(Cl)cc(Cl)cc1	Bromfenvinfos-methyl	13104-21-7	no	2	2150	4.14	2056.52	102.443	38.5159	4	0	6	0	28	0	4	18	13	0	1	10	2	0	10	0	0	4	1	0	2.66605	27.2481	5	0.277778	6	28	1	18	6	5	0.277778	21	0	13.7591	13.5158	6.3094	7.13783	8.45284	7.75601	2.27671
Br/C=C(/OP(=O)(OCC)OCC)\c1c(Cl)cc(Cl)cc1	Bromfenvinphos	33399-00-7	no	2	2240	3.81	2138.1	86.708	44.7031	4	0	6	0	34	0	4	20	15	0	1	12	2	0	14	0	0	4	1	0	2.69621	31.6209	7	0.35	6	34	1	20	8	7	0.35	27	0	15.1734	14.93	7.72361	8.55204	9.45284	8.93107	3.69092
Brc1c(Cl)cc(OP(=S)(OCC)OCC)c(Cl)c1	Bromophos ethyl	4824-78-6	no	2	2195	3.46	2095.65	70.8628	41.9475	3	0	6	0	30	0	3	18	13	0	1	10	2	0	12	0	0	3	1	1	2.63267	27.3365	6	0.333333	6	30	0	18	8	6	0.333333	24	0	13.7591	14.5918	6.56891	7.13783	8.41483	9.2526	3.06891
Brc1c(Cl)cc(OP(=S)(OC)OC)c(Cl)c1	Bromophos methyl	2104-96-3	no	2	2095	3.79	2008.7	86.3461	35.7603	3	0	6	0	24	0	3	16	11	0	1	8	2	0	8	0	0	3	1	1	2.60946	22.9637	4	0.25	6	24	0	16	6	4	0.25	18	0	12.3449	13.1776	5.1547	5.72361	7.41483	8.07753	1.6547
Brc1c(Cl)cc(OP(=S)(OC)c2ccccc2)c(Cl)c1	Leptophos	21609-90-5	no	2	2630	4.48	2533.33	115.309	45.0919	2	0	12	0	30	0	2	20	16	0	1	13	2	0	10	0	0	2	1	1	2.014	23.2341	4	0.190476	12	31	0	21	4	4	0.190476	19	0	14.7507	15.1561	7.54145	8.8365	9.45934	9.70306	3.56538
Brc1ccccc1	Bromobenzene	108-86-1	no	2	490	2.53	931.429	38.6349	16.944	0	0	6	0	12	0	0	7	7	0	1	6	0	0	5	0	0	0	0	0	2.21494	6.75603	0	0	6	12	0	7	1	0	0	6	0	5.11288	5.35071	3.38675	4.11288	3.39385	2.89266	1.91068
BrCCCCCCCCCCCCCCCCCC	1-bromooctadecane	112-89-0	no	2	2285	2.27	2180.95	14.9953	59.4013	0	0	0	0	56	0	0	19	19	0	1	18	0	0	37	0	0	0	0	0	2.8767	41.7387	16	0.888889	0	55	0	18	19	16	0.888889	55	0	14.0208	14.9848	13.0208	13.0208	9.41421	10.0958	8.70711
BrCCCCCCCCCCCCCCCCCCCC	1-bromoeicosane	4276-49-7	no	2	2495	2.28	2390	13.939	65.5885	0	0	0	0	62	0	0	21	21	0	1	20	0	0	41	0	0	0	0	0	2.90144	46.1115	18	0.9	0	61	0	20	21	18	0.9	61	0	15.435	16.399	14.435	14.435	10.4142	11.0958	9.70711
BrCCCCCCCCCCCCCCCCCCCCCC	1-bromodocosane	6938-66-5	no	2	2685	2.31	2594.44	14.3944	71.7757	0	0	0	0	68	0	0	23	23	0	1	22	0	0	45	0	0	0	0	0	2.92196	50.4843	20	0.909091	0	67	0	22	23	20	0.909091	67	0	16.8492	17.8132	15.8492	15.8492	11.4142	12.0958	10.7071
Brc1ccc(CC)cc1	1-Bromo-4-ethylbenzene	1585-07-5	no	2	860	2.64	1140	40.2888	23.1311	0	0	6	0	18	0	0	9	9	0	1	8	0	0	9	0	0	0	0	0	2.23279	11.1289	1	0.111111	6	18	0	9	3	1	0.111111	12	0	6.69023	6.98047	5.01651	5.69023	4.3257	3.86401	2.88203
Brc1ccc(CCCC)cc1	1-Bromo-4-butylbenzene	41492-05-1	no	2	1200	2.63	1341.94	37.1965	29.3183	0	0	6	0	24	0	0	11	11	0	1	10	0	0	13	0	0	0	0	0	2.09895	15.5017	3	0.272727	6	24	0	11	5	3	0.272727	18	0	8.10445	8.39468	6.43072	7.10445	5.3257	4.86401	3.88203
Brc1ccc(CCCCCC)cc1	1-Bromo-4-hexylbenzene	23703-22-2	no	2	1515	2.62	1551.72	34.9553	35.5055	0	0	6	0	30	0	0	13	13	0	1	12	0	0	17	0	0	0	0	0	1.97303	19.8745	5	0.384615	6	30	0	13	7	5	0.384615	24	0	9.51866	9.8089	7.84493	8.51866	6.3257	5.86401	4.88203
Brc1ccc(CCCCCCCCCC)cc1	1-Bromo-4-decylbenzene	106418-67-1	no	2	2060	2.6	1978.26	31.4096	47.8798	0	0	6	0	42	0	0	17	17	0	1	16	0	0	25	0	0	0	0	0	1.81236	28.6202	9	0.529412	6	42	0	17	11	9	0.529412	36	0	12.3471	12.6373	10.6734	11.3471	8.3257	7.86401	6.88203
ClC1(Cl)C2(Cl)C3(Cl)C4(Cl)C(Cl)(Cl)C5(Cl)C3(Cl)C1(Cl)C5(Cl)C24Cl	Mirex	2385-85-5	no	2	2670	4.12	2577.78	98.3293	43.76	0	0	0	0	22	0	0	22	20	0	0	10	12	0	0	0	0	0	0	0	2.07783	5.04	0	0	0	26	0	26	2	0	0	26	0	17	18.6067	5	5	9.5	10.3034	3.5
Clc1c(Cl)c(Cl)c(c(Cl)c1Cl)-c1c(Cl)c(Cl)c(Cl)c(Cl)c1Cl	PCB 209	2051-24-3	no	2	2915	4.03	2862.5	92.7916	42.92	0	0	12	0	22	0	0	22	22	0	0	12	10	0	0	0	0	0	0	0	2.3615	4.2	1	0.0434783	12	23	0	23	1	1	0.0434783	11	0	16.9282	17.3389	6	6.9282	10.1068	8.91947	3.25
Clc1c(Cl)c(Cl)c(c(Cl)c1Cl)-c1c(Cl)c(Cl)c(Cl)c(Cl)c1	PCB 206	40186-72-9	no	2	2855	3.96	2788.24	89.8939	41.4068	0	0	12	0	22	0	0	21	21	0	0	12	9	0	1	0	0	0	0	0	2.2758	4.87321	1	0.0454545	12	23	0	22	1	1	0.0454545	11	0	16.058	16.2824	6.07735	7.05796	9.67932	8.42987	3.32735
Clc1c(Cl)c(Cl)c(c(Cl)c1Cl)-c1c(Cl)c(Cl)c(Cl)cc1Cl	PCB 207	52663-79-3	no	2	2755	3.93	2672.22	89.0418	41.4068	0	0	12	0	22	0	0	21	21	0	0	12	9	0	1	0	0	0	0	0	2.30852	4.87321	1	0.0454545	12	23	0	22	1	1	0.0454545	11	0	16.058	16.2824	6.07735	7.05796	9.67932	8.42987	3.32735
Cl[C@H]1[C@@H](Cl)C[C@@H]2[C@@]3(Cl)C(Cl)(Cl)[C@](Cl)(C(Cl)=C3Cl)[C@H]12	cis-Chlordane	5103-71-9	no	2	2190	3.53	2091.3	74.1145	39.0408	0	0	0	0	24	0	0	18	17	0	0	10	8	0	6	0	0	0	0	0	2.2066	9.91924	0	0	0	26	1	20	2	0	0	25	0	13.6712	14.5877	5.51651	5.67121	8.11393	8.35483	3.64385
Clc1c(Cl)c(Cl)c2Oc3c(Cl)c(Cl)c(Cl)c(Cl)c3Oc2c1Cl	OCDD	3268-87-9	no	2	3110	4.14	3113.33	96.23	40.164	0	0	12	0	22	0	0	22	20	0	0	12	8	0	0	0	0	2	0	0	1.8875	7.192	0	0	12	24	0	24	1	0	0	12	0	16.3424	15.8876	6	6.9282	10.2518	8.35207	3
Clc1c(Cl)c(Cl)c2c(c1Cl)oc1c(Cl)c(Cl)c(Cl)c(Cl)c21	OCDF	39001-02-0	no	2	3115	4.44	3120	110.076	39.362	0	0	13	0	21	0	0	21	18	0	0	12	8	0	0	0	0	1	0	0	1.97419	5.276	0	0	15	23	0	23	1	0	0	8	0	15.6353	15.4794	6	6.9282	9.76863	8.19382	3.25
Cl[C@@H]1[C@H]2[C@]3(Cl)C(Cl)(Cl)[C@@](Cl)(C(Cl)=C3Cl)[C@H]2[C@@H]2O[C@H]12	Heptachlor epoxide (Isomer B)	1024-57-3	no	2	2135	3.62	2043.48	78.393	36.996	1	0	0	0	23	0	1	18	16	0	0	10	7	0	5	0	0	1	0	0	1.95666	10.322	0	0	0	26	1	21	2	0	0	25	0	13.2486	13.7323	5.38675	5.54145	8.20325	8.02176	3.49402
Clc1c(c(Cl)c(Cl)cc1Cl)-c1c(Cl)c(Cl)ccc1Cl	PCB 179	52663-64-6	no	2	2420	3.84	2315	86.5283	38.3804	0	0	12	0	22	0	0	19	19	0	0	12	7	0	3	0	0	0	0	0	2.2671	6.21962	1	0.05	12	23	0	20	1	1	0.05	11	0	14.3175	14.1693	6.23205	7.31747	8.84111	7.45666	3.48803
ClC1C(Cl)C(Cl)C(Cl)C(Cl)C1Cl	alpha-BHC	319-84-6	no	2	1705	3.6	1688.89	79.497	27.6408	0	0	0	0	18	0	0	12	12	0	0	6	6	0	6	0	0	0	0	0	2.76025	9.07924	0	0	0	18	0	12	2	0	0	18	0	9.4641	10.2675	3.4641	3.4641	5.4641	5.92792	2
ClC1(Cl)[C@]2(Cl)C(Cl)=C(Cl)[C@@]1(Cl)[C@@H]1[C@H]2[C@H]2[C@@H]3O[C@@H]3[C@@H]1C2	Dieldrin	60-57-1	no	2	2280	3.8	2176.19	85.8921	40.3363	1	0	0	0	27	0	1	19	17	0	0	12	6	0	8	0	0	1	0	0	1.76035	13.1817	0	0	0	31	1	23	2	0	0	30	0	13.533	13.8828	6.67121	6.82591	8.77573	8.51693	4.64385
Clc1c(Cl)c(Cl)c(Cl)c(Cl)c1Cl	Hexachlorobenzene	118-74-1	no	2	1710	3.32	1692.59	66.5048	23.64	0	0	6	0	12	0	0	12	12	0	0	6	6	0	0	0	0	0	0	0	2.8055	2.52	0	0	6	12	0	12	1	0	0	6	0	9.4641	9.80336	3	3.4641	5.4641	4.90168	1.5
Clc1c(Cl)c2Oc3c(c(Cl)c(Cl)c(Cl)c3)Oc2cc1Cl	1,2,3,6,7,8-HxCDD	57653-85-7	no	2	2805	4.02	2729.41	92.9448	37.1376	0	0	12	0	22	0	0	20	18	0	0	12	6	0	2	0	0	2	0	0	1.79372	8.53841	0	0	12	24	0	22	1	0	0	12	0	14.6019	13.7746	6.1547	7.18772	9.39675	7.37288	3.1547
Clc1c(Cl)c2Oc3c(Cl)c(Cl)c(Cl)cc3Oc2cc1Cl	1,2,3,7,8,9-HxCDD	19408-74-3	no	2	2815	4.11	2741.18	97.0581	37.1376	0	0	12	0	22	0	0	20	18	0	0	12	6	0	2	0	0	2	0	0	1.79626	8.53841	0	0	12	24	0	22	1	0	0	12	0	14.6019	13.7746	6.1547	7.18772	9.39675	7.37288	3.1547
Clc1c(Cl)c(Cl)c2c(c1Cl)oc1c2cc(Cl)c(Cl)c1	1,2,3,4,7,8-HxCDF	70648-26-9	no	2	2755	4.07	2672.22	95.5251	36.3356	0	0	13	0	21	0	0	19	16	0	0	12	6	0	2	0	0	1	0	0	1.87752	6.62241	0	0	15	23	0	21	1	0	0	8	0	13.8948	13.3663	6.1547	7.18772	8.91359	7.21463	3.4047
Clc1c(Cl)c2oc3c(Cl)c(Cl)c(Cl)cc3c2cc1Cl	2,3,4,6,7,8-HxCDF	60851-34-5	no	2	2790	4.2	2711.76	101.362	36.3356	0	0	13	0	21	0	0	19	16	0	0	12	6	0	2	0	0	1	0	0	1.86247	6.62241	0	0	15	23	0	21	1	0	0	8	0	13.8948	13.3663	6.1547	7.18772	8.91359	7.21463	3.4047
ClCC(OP(=O)(OC(CCl)CCl)OC(CCl)CCl)CCl	Tris(1,3-Dichloro-2-propyl)) phosphate	13674-87-8	no	2	2415	3.7	2310	80.0682	45.7599	4	0	0	0	35	0	4	20	15	0	0	9	6	0	15	0	0	4	1	0	4.88962	33.1041	12	0.631579	0	34	0	19	8	12	0.631579	34	0	15.596	15.7527	5.97469	5.97469	9.47754	10.1582	2.44949
ClC(Cl)(Cl)C(Cl)(Cl)Cl	Hexachloroethane	67-72-1	no	2	745	2.48	1075	33.6898	16.6	0	0	0	0	8	0	0	8	6	0	0	2	6	0	0	0	0	0	0	0	4.02039	2.52	0	0	0	7	0	7	3	1	0.142857	7	0	7	7.80336	1	1	3.25	3.65168	0.25
Clc1c(Cl)cc(c(Cl)c1)-c1c(Cl)cc(Cl)c(Cl)c1	PCB 153	35065-27-1	no	2	2395	3.57	2290	74.1869	36.8672	0	0	12	0	22	0	0	18	18	0	0	12	6	0	4	0	0	0	0	0	2.07151	6.89283	1	0.0526316	12	23	0	19	1	1	0.0526316	11	0	13.4472	13.1128	6.3094	7.44723	8.39675	6.96108	3.5594
ClC(Cl)(Cl)C(c1ccc(Cl)cc1)c1ccc(Cl)cc1	4,4'-DDT	50-29-3	no	2	2450	3.87	2345	87.7786	41.5411	0	0	12	0	28	0	0	19	18	0	0	14	5	0	9	0	0	0	0	0	2.0474	11.9389	2	0.1	12	29	0	20	3	3	0.15	17	0	14.0436	13.3656	7.69615	9.04361	8.87603	7.34349	4.50876
Clc1c(Cl)c(Cl)c(OC)c(Cl)c1Cl	Pentachloroanisole	1825-21-4	no	2	1730	3.3	1707.69	65.4916	26.0224	1	0	6	0	16	0	1	13	12	0	0	7	5	0	3	0	0	1	0	0	2.82472	7.29562	1	0.0769231	6	16	0	13	2	1	0.0769231	10	0	10.1712	10.0777	4	4.4641	6.00211	4.94711	1.5
ClC(Cl)(Cl)C(Cl)Cl	Pentachloroethane	76-01-7	no	2	570	2.45	977.143	33.8717	15.0868	0	0	0	0	8	0	0	7	5	0	0	2	5	0	1	0	0	0	0	0	3.5412	3.19321	0	0	0	7	0	6	3	1	0.166667	7	0	6.07735	6.74682	1.07735	1.07735	2.94338	3.29882	0.288675
Clc1c(Cl)c(Cl)c([N+](=O)[O-])c(Cl)c1Cl	Pentachloronitrobenzene (quintozene)	82-68-8	no	2	1775	3.56	1742.31	77.3716	24.164	0	0	6	0	14	0	0	14	12	0	0	6	5	0	0	0	1	2	0	0	2.89795	3.356	1	0.0714286	6	14	1	14	1	1	0.0714286	7	0	11.0415	9.93318	3	3.4641	6.37479	4.92349	1.5
Clc1c(Cl)c2Oc3c(Oc2cc1Cl)cc(Cl)c(Cl)c3	1,2,3,7,8-PeCDD	40321-76-4	no	2	2640	3.9	2544.44	88.3729	35.6244	0	0	12	0	22	0	0	19	17	0	0	12	5	0	3	0	0	2	0	0	1.74961	9.21162	0	0	12	24	0	21	1	0	0	12	0	13.7317	12.718	6.23205	7.31747	8.96923	6.88328	3.23205
Clc1c(Cl)c2oc3c(c2cc1Cl)cc(Cl)c(Cl)c3	2,3,4,7,8-PeCDF	57117-31-4	no	2	2625	4.09	2527.78	97.2874	34.8224	0	0	13	0	21	0	0	18	15	0	0	12	5	0	3	0	0	1	0	0	1.81773	7.29562	0	0	15	23	0	20	1	0	0	8	0	13.0246	12.3098	6.23205	7.31747	8.48607	6.72503	3.48205
Clc1c(Cl)c(Cl)c(N)c(Cl)c1Cl	Pentachloroaniline	527-20-8	no	2	1895	3.97	1837.5	95.8306	23.8936	0	0	6	0	14	1	1	12	11	0	0	6	5	0	2	0	1	0	0	0	2.8055	3.62641	0	0	6	14	0	12	2	0	0	8	0	9.4641	9.24682	3	3.4641	5.4641	4.62341	1.5
Clc1c(Cl)c(Cl)c(C#N)c(Cl)c1Cl	Pentachlorobenzonitrile	20925-85-3	no	2	1785	3.66	1750	81.9669	24.32	1	0	6	0	13	0	1	13	11	0	0	7	5	0	0	0	1	0	0	0	2.82959	2.76	0	0	6	13	0	13	1	1	0.0769231	6	1	10.1712	9.61668	3.5	4.17121	6.00211	4.80834	1.75
ClC(Cl)C(c1c(Cl)cccc1)c1ccc(Cl)cc1	2,4'-DDD	53-19-0	no	2	2290	3.92	2185.71	91.361	40.0279	0	0	12	0	28	0	0	18	17	0	0	14	4	0	10	0	0	0	0	0	2.03603	12.6121	3	0.157895	12	29	0	19	3	3	0.157895	17	0	13.121	12.3091	7.7735	9.12096	8.59222	7.0026	4.5594
ClC(Cl)(SN1C(=O)C2C(C1=O)CC=CC2)C(Cl)Cl	Captafol	2425-06-1	no	2	2500	5.05	2395	142.192	37.9251	2	0	0	0	27	0	2	18	10	0	0	10	4	0	9	0	1	2	0	1	2.09473	17.6949	3	0.157895	0	28	3	19	4	3	0.157895	25	0	13.4996	12.825	5.80096	6.21518	8.34304	7.62444	3.16569
Clc1c(Cl)cc(Cl)c(Cl)c1	1,2,4,5-Tetrachlorobenzene	95-94-3	no	2	1170	2.9	1322.58	50.0585	20.6136	0	0	6	0	12	0	0	10	10	0	0	6	4	0	2	0	0	0	0	0	2.5165	3.86641	0	0	6	12	0	10	1	0	0	6	0	7.72361	7.69027	3.1547	3.72361	4.60906	3.92249	1.6547
Clc1c(Cl)c(C#N)c(Cl)c(C#N)c1Cl	Chlorothalonil	1897-45-6	no	2	1830	4.05	1784.62	99.867	25	2	0	6	0	14	0	2	14	10	0	0	8	4	0	0	0	2	0	0	0	2.86379	3	0	0	6	14	0	14	1	2	0.142857	6	2	10.8783	9.43	4	4.87831	6.54011	4.715	2
Clc1c(N)c(Cl)c(Cl)cc1Cl	2,3,5,6-Tetrachloroaniline	3481-20-7	no	2	1605	3.65	1614.81	82.327	22.3804	0	0	6	0	14	1	1	11	10	0	0	6	4	0	3	0	1	0	0	0	2.67519	4.29962	0	0	6	14	0	11	2	0	0	8	0	8.59386	8.19027	3.07735	3.59386	5.03658	4.13381	1.57735
Clc1c(Cl)c(C(=O)OC)c(Cl)c(Cl)c1C(=O)OC	DCPA methyl ester (Chlorthal-dimethyl)	1861-32-1	no	2	2060	3.45	1978.26	70.7722	33.5288	2	0	6	0	24	0	2	18	12	0	0	10	4	0	6	0	0	4	0	0	2.97206	13.9872	2	0.111111	6	24	2	18	2	4	0.222222	16	0	14.033	12.1686	6	6.6188	8.36148	5.90078	2
ClC(Cl)=C(c1ccc(Cl)cc1)c1ccc(Cl)cc1	p,p'-DDE	72-55-9	no	2	2275	3.61	2171.43	77.1375	38.6943	0	0	12	0	26	0	0	18	17	0	0	14	4	0	8	0	0	0	0	0	1.96414	10.4257	2	0.105263	12	27	1	19	2	2	0.105263	14	0	13.121	12.1544	7.6188	9.12096	8.57539	6.66052	4.39273
Clc1c(-c2c(Cl)ccc(Cl)c2)cc(Cl)cc1	PCB 52	35693-99-3	no	2	2015	3.5	1939.13	73.3594	33.8408	0	0	12	0	22	0	0	16	16	0	0	12	4	0	6	0	0	0	0	0	2.04482	8.23924	1	0.0588235	12	23	0	17	1	1	0.0588235	11	0	11.7067	10.9997	6.4641	7.70674	7.57539	5.99385	3.72607
Clc1c(Cl)ccc(-c2c(Cl)cccc2Cl)c1	PCB 71	41464-46-4	no	2	2080	3.75	1995.65	84.544	33.8408	0	0	12	0	22	0	0	16	16	0	0	12	4	0	6	0	0	0	0	0	2.01712	8.23924	1	0.0588235	12	23	0	17	1	1	0.0588235	11	0	11.7067	10.9997	6.4641	7.70674	7.59222	5.99984	3.73205
ClC(Cl)(Cl)SN1C(=O)C2C(C1=O)CC=CC2	Captan	133-06-2	no	2	2155	4.81	2060.87	133.46	33.3183	2	0	0	0	24	0	2	16	9	0	0	9	3	0	8	0	1	2	0	1	2.09542	16.1817	1	0.0588235	0	25	3	17	3	2	0.117647	22	0	11.9223	11.1137	5.22361	5.63783	7.39967	6.59341	2.87701
ClC(Cl)(Cl)c1nc(OCC)sn1	Etridiazole	2593-15-9	no	2	1360	3.23	1446.67	63.6903	24.576	2	0	5	0	17	0	2	12	5	0	0	5	3	0	5	0	2	1	0	1	2.37347	13.562	2	0.166667	5	17	0	12	3	3	0.25	12	0	9.19023	9.13621	3.20711	3.36181	5.53702	4.98166	0.957107
Clc1c(Cl)cc(OP(=S)(OC)OC)c(Cl)c1	Fenchlorphos (Ronnel)	299-84-3	no	2	1975	3.54	1904.35	75.4534	34.8903	3	0	6	0	24	0	3	16	11	0	0	8	3	0	8	0	0	3	1	1	2.60946	22.0937	4	0.25	6	24	0	16	6	4	0.25	18	0	12.3449	12.3475	5.1547	5.72361	7.41483	7.6625	1.6547
Clc1c(Cl)cccc1Cl	1,2,3-Trichlorobenzene	87-61-6	no	2	980	2.98	1208.82	55.2371	19.1004	0	0	6	0	12	0	0	9	9	0	0	6	3	0	3	0	0	0	0	0	2.47961	4.53962	0	0	6	12	0	9	1	0	0	6	0	6.85337	6.63373	3.23205	3.85337	4.21521	3.44486	1.74402
Clc1c(Cl)ccc(Cl)c1	1,2,4-Trichlorobenzene	120-82-1	no	2	920	2.8	1174.29	47.3013	19.1004	0	0	6	0	12	0	0	9	9	0	0	6	3	0	3	0	0	0	0	0	2.40917	4.53962	0	0	6	12	0	9	1	0	0	6	0	6.85337	6.63373	3.23205	3.85337	4.19838	3.43887	1.73803
ClC(Cl)CCl	1,1,2-Trichloroethane	79-00-5	yes	2	280	2.01	813.889	-999	12.0604	0	0	0	0	8	0	0	5	4	0	0	2	3	0	3	0	0	0	0	0	2.53954	4.53962	1	0.25	0	7	0	4	3	1	0.25	7	0	4.28446	4.68614	1.28446	1.28446	2.27006	2.51934	0.408248
Clc1c(Cl)cc(Cl)c(OP(=S)(OC)OC)n1	Chlorpyrifos methyl	5598-13-0	no	2	1935	3.75	1870.83	85.4111	33.5636	3	0	6	0	23	0	3	16	8	0	0	7	3	0	7	0	1	3	1	1	2.60946	22.3205	4	0.25	6	23	0	16	6	4	0.25	17	0	12.3449	12.2174	4.57735	5.01651	7.41483	7.53236	1.07735
ClCC(OP(=O)(OC(CCl)C)OC(CCl)C)C	Tris(1-chloro-2-propyl)phosphate	13674-84-5	no	2	1830	3.2	1784.62	60.5044	41.2203	4	0	0	0	35	0	4	17	12	0	0	9	3	0	18	0	0	4	1	0	4.54769	35.1237	9	0.5625	0	34	0	16	8	9	0.5625	34	0	13.4747	13.2297	6.85337	6.85337	7.86352	8.26014	2.9568
ClCCOP(=O)(OCCCl)OCCCl	Tris(2-chloroethyl)phosphate	115-96-8	no	2	1790	3.8	1753.85	88.4323	31.9395	4	0	0	0	26	0	4	14	9	0	0	6	3	0	12	0	0	4	1	0	3.88978	28.5645	9	0.692308	0	25	0	13	8	9	0.692308	25	0	10.864	10.619	4.24264	4.24264	6.68198	6.96227	1.5
ClC(Cl)(Cl)C(c1ccc(OC)cc1)c1ccc(OC)cc1	Methoxychlor	72-43-5	no	2	2575	4.29	2473.68	106.803	46.3059	2	0	12	0	36	0	2	21	18	0	0	16	3	0	15	0	0	2	0	0	1.99982	21.4901	4	0.181818	12	37	0	22	3	5	0.227273	25	0	15.4578	13.9143	9.69615	11.0436	9.95204	7.43434	4.50876
Clc1c(OCCN(C(=O)n2cncc2)CCC)c(Cl)cc(Cl)c1	Prochloraz	67747-09-5	no	2	2785	4.05	2705.88	94.443	48.5127	3	0	11	0	39	0	3	23	16	0	0	15	3	0	16	0	3	2	0	0	1.79233	26.9053	8	0.333333	11	40	1	24	7	8	0.333333	28	0	16.8196	14.775	9.21518	10.2507	11.0241	8.20537	3.69514
ClC(Cl)=C(Cl)CSC(=O)N(C(C)C)C(C)C	Triallate	2303-17-5	no	2	1870	3.05	1816.67	53.3711	39.6107	1	0	0	0	32	0	1	16	12	0	0	10	3	0	16	0	1	1	0	1	4.17492	23.9693	5	0.333333	0	31	2	15	6	6	0.4	29	0	12.8783	12.8437	7.36181	7.59386	7.26863	7.03632	2.91295
Clc1c(Oc2c(O)cc(Cl)cc2)ccc(Cl)c1	Triclosan	3380-34-5	no	2	2195	3.78	2095.65	85.6816	33.9316	1	0	12	0	24	1	2	17	15	0	0	12	3	0	7	0	0	2	0	0	1.85023	10.8284	2	0.111111	12	25	0	18	1	2	0.111111	13	0	12.4138	10.7212	6.4641	7.70674	8.05855	5.80876	3.47607
Clc1c(c(Cl)ccc1)-c1c(Cl)cccc1	PCB 19	38444-73-4	no	2	1760	3.76	1730.77	86.6868	32.3276	0	0	12	0	22	0	0	15	15	0	0	12	3	0	7	0	0	0	0	0	2.06997	8.91245	1	0.0625	12	23	0	16	1	1	0.0625	11	0	10.8365	9.94313	6.54145	7.8365	7.19838	5.52221	3.82137
Clc1c(Cl)cc(OC(C(=O)OC)C)c(Cl)c1	2,4,5-TP methyl ester	4841-20-7	no	2	1780	3.14	1746.15	57.904	32.5471	2	0	6	0	25	0	2	16	12	0	0	10	3	0	9	0	0	3	0	0	2.48644	15.8889	3	0.1875	6	25	1	16	3	4	0.25	18	0	12.2925	10.8585	6.23205	6.87831	7.4516	5.47789	2.52073
Clc1c(Cl)cc(OP(=S)(OCC)CC)c(Cl)c1	Trichloronate	327-98-0	no	2	2085	3.26	2000	61.8225	40.2755	2	0	6	0	29	0	2	17	13	0	0	10	3	0	12	0	0	2	1	1	2.61079	24.5505	5	0.294118	6	29	0	17	7	5	0.294118	23	0	13.052	13.3535	6.56891	7.13783	7.91483	8.94985	3.06891
Clc1ccc(S(=O)(=O)Oc2ccc(Cl)cc2)cc1	Chlorfenson (Ovex)	80-33-1	no	2	2250	4.21	2147.62	105.143	36.1203	3	0	12	0	26	0	3	18	14	0	0	12	2	0	8	0	0	3	0	1	1.83446	17.9777	3	0.157895	12	27	0	19	2	3	0.157895	15	0	13.1734	11.3361	6.6188	7.96626	8.47116	7.09312	3.64273
Clc1c(OC)cc(Cl)c(OC)c1	Chloroneb	2675-77-6	no	2	1445	3.4	1503.45	71.2998	25.3783	2	0	6	0	20	0	2	12	10	0	0	8	2	0	8	0	0	2	0	0	2.52562	13.4177	2	0.166667	6	20	0	12	2	2	0.166667	14	0	9.13783	8.23898	5.1547	5.72361	5.68507	4.01334	1.6547
Clc1ccc(C(=O)c2ccc(Cl)cc2)cc1	4,4'-Dichlorobenzophenone	90-98-2	no	2	2080	3.82	1995.65	87.7857	33.3763	1	0	12	0	24	0	1	16	14	0	0	13	2	0	8	0	0	1	0	0	1.81791	10.5437	2	0.117647	12	25	1	17	1	2	0.117647	12	0	11.5436	9.79484	7.1188	8.54361	7.6647	5.48075	4.14273
ClC(Cl)=C(c1ccc(OC)cc1)c1ccc(OC)cc1	4,4'-Methoxychlor olefin	2132-70-9	no	2	2430	4.09	2325	98.0592	43.4591	2	0	12	0	34	0	2	20	17	0	0	16	2	0	14	0	0	2	0	0	1.91889	19.9769	4	0.190476	12	35	1	21	2	4	0.190476	22	0	14.5352	12.7031	9.6188	11.121	9.6514	6.75137	4.39273
Clc1c(C(O)(c2cncnc2)c2ccc(Cl)cc2)cccc1	Fenarimol	60168-88-9	no	2	2690	4.73	2600	126.423	45.2835	3	0	18	0	34	1	4	22	18	0	0	17	2	0	12	0	2	1	0	0	1.8367	16.5985	3	0.125	18	36	0	24	3	3	0.125	18	0	15.5791	12.9603	9.35085	11.1649	10.62	7.36636	4.97607
Clc1cc(Cl)cc(N2C(=O)N(C(=O)NC(C)C)CC2=O)c1	Iprodione	36734-19-7	no	2	2540	3.81	2436.84	84.6601	41.6143	3	0	6	0	34	1	4	21	12	0	0	13	2	0	13	0	3	3	0	0	2.0427	22.5457	3	0.136364	6	35	3	22	4	4	0.181818	26	0	15.7317	12.9035	8.01651	8.86988	9.7906	6.95951	3.2403
Clc1c(C(CCC)Cn2ncnc2)ccc(Cl)c1	Penconazole	66246-88-6	no	2	2135	3.62	2043.48	78.393	40.5419	2	0	11	0	33	0	2	18	13	0	0	13	2	0	15	0	3	0	0	0	1.91176	20.5381	5	0.263158	11	34	0	19	6	5	0.263158	23	0	12.9578	11.6949	8.08542	8.96626	8.70271	6.73323	4.05031
Clc1cc(Cl)cc(N2C(=O)C3(C)C(C)(C2=O)C3)c1	Procymidone	32809-16-8	no	2	2170	3.7	2073.91	82.0273	37.2787	2	0	6	0	29	0	2	18	13	0	0	13	2	0	11	0	1	2	0	0	1.81996	16.7613	1	0.05	6	31	2	20	2	1	0.05	23	0	13.2925	11.4707	7.93916	8.71518	8.29335	6.40212	4.18916
Ic1c(Cl)cc(OP(=S)(OC)OC)c(Cl)c1	Iodofenphos	18181-70-9	no	2	2245	4.18	2142.86	103.798	38.0603	3	0	6	0	24	0	3	16	11	0	0	8	2	0	8	1	0	3	1	1	2.60946	25.2637	4	0.25	6	24	0	16	6	4	0.25	18	0	12.3449	13.7491	5.1547	5.72361	7.41483	8.36328	1.6547
Clc1c(OP(=S)(OC)OC)c(Cl)cc(C)c1	Tolclofos-methyl	57018-04-9	no	2	1950	3.96	1883.33	95.0491	36.4707	3	0	6	0	27	0	3	16	11	0	0	9	2	0	11	0	0	3	1	1	2.66024	24.9533	4	0.25	6	27	0	16	6	4	0.25	21	0	12.3449	12.2136	6.1547	6.72361	7.41483	7.59555	2.1547
Clc1c(Cl)cccc1	1,2-Dichlorobenzene	95-50-1	no	2	665	2.7	1030.56	44.4952	17.5872	0	0	6	0	12	0	0	8	8	0	0	6	2	0	4	0	0	0	0	0	2.35703	5.21283	0	0	6	12	0	8	1	0	0	6	0	5.98313	5.57719	3.3094	3.98313	3.80453	2.96124	1.82735
ClCC=CCCl	1,4-Dichloro-2-butene (cis/trans) 1	1476-11-5	no	2	445	2.47	905.714	36.4518	15.4008	0	0	0	0	12	0	0	6	6	0	0	4	2	0	6	0	0	0	0	0	2.40091	7.39924	2	0.4	0	11	1	5	3	2	0.4	10	0	4.82843	4.8367	2.56891	2.82843	2.91421	2.7534	1.14983
ClCCCCl	1,3-Dichloropropane	142-28-9	yes	2	280	2.08	813.889	-999	13.6408	0	0	0	0	11	0	0	5	5	0	0	3	2	0	6	0	0	0	0	0	2.19061	7.39924	2	0.5	0	10	0	4	4	2	0.5	10	0	4.12132	4.38911	2.12132	2.12132	2.41421	2.60357	1
Cl/C(=C/Cl)/CSC(=O)N(C(C)C)C(C)C	Diallate trans	17708-58-6	no	2	1725	3.04	1703.85	53.469	38.0975	1	0	0	0	32	0	1	15	12	0	0	10	2	0	17	0	1	1	0	1	4.10144	24.6425	5	0.357143	0	31	2	14	6	6	0.428571	29	0	12.0081	11.7872	7.43916	7.72361	6.89595	6.59576	2.95163
Clc1cc(Cl)cc(C(=O)NC(C#C)(C)C)c1	Propyzamide	23950-58-5	no	2	1820	3.07	1776.92	54.5199	34.7167	1	0	6	0	27	1	2	16	13	0	0	12	2	0	11	0	1	1	0	0	2.51499	14.4833	2	0.125	6	27	1	16	4	4	0.25	19	1	12.3449	10.4854	7.3094	8.63783	7.33734	5.35874	3.52073
Clc1c(N)c(Cl)cc([N+](=O)[O-])c1	Dichloran	99-30-9	no	2	1735	4.05	1711.54	100.205	21.3912	0	0	6	0	16	1	1	12	9	0	0	6	2	0	4	0	2	2	0	0	2.57393	5.80883	1	0.0833333	6	16	1	12	2	1	0.0833333	9	0	9.30097	7.26355	3.1547	3.72361	5.51974	3.66602	1.6547
Clc1c(C#N)c(Cl)ccc1	2,6-Dichlorobenzonitrile (Dichlobenil)	1194-65-6	no	2	1185	3.68	1332.26	86.0002	19.7804	1	0	6	0	13	0	1	10	8	0	0	7	2	0	3	0	1	0	0	0	2.51125	4.77962	0	0	6	13	0	10	1	1	0.1	6	1	7.56048	6.44705	3.73205	4.56048	4.75322	3.35152	1.99402
Clc1c(Oc2ccc([N+](=O)[O-])cc2)ccc(Cl)c1	Nitrofen	1836-75-5	no	2	2325	4.08	2220	98.4528	33.6535	0	0	12	0	25	0	0	18	15	0	0	12	2	0	7	0	1	3	0	0	1.75337	11.6644	3	0.157895	12	26	1	19	1	3	0.157895	13	0	13.121	10.4812	6.54145	7.8365	8.55855	5.6903	3.5594
Clc1c(Cl)ccc(NC(=O)N(OC)C)c1	Linuron	330-55-2	no	2	2020	3.79	1943.48	86.7588	30.6719	2	0	6	0	25	1	3	15	10	0	0	9	2	0	10	0	2	2	0	0	2.3468	15.9661	3	0.2	6	25	1	15	5	4	0.266667	18	0	11.4223	9.76355	5.73205	6.43072	7.04091	4.83769	1.73803
Clc1c(OC(C)C)cc(N2C(=O)OC(C(C)(C)C)=N2)c(Cl)c1	Oxadiazon	19666-30-9	no	2	2280	3.19	2176.19	57.6436	47.3683	3	0	6	0	40	0	3	22	15	0	0	15	2	0	18	0	2	3	0	0	2.07233	27.2877	3	0.130435	6	41	2	23	4	4	0.173913	33	0	16.6543	14.619	10.2321	10.9557	10.0912	7.61631	4.5594
Clc1c(Cl)ccc(NC(=O)CC)c1	Propanil	709-98-8	no	2	1925	3.95	1862.5	94.7308	28.1031	1	0	6	0	22	1	2	13	10	0	0	9	2	0	9	0	1	1	0	0	2.31271	12.2969	2	0.153846	6	22	1	13	3	3	0.230769	15	0	9.84494	8.61519	5.43916	6.13783	6.13023	4.63671	2.79869
ClC(Cl)=C[C@@H]1[C@@H](C(=O)OCc2cc(Oc3ccccc3)ccc2)C1(C)C	trans-Permethrin	61949-77-7	no	2	2785	3.83	2705.88	84.2551	57.0619	1	0	12	0	46	0	1	26	21	0	0	21	2	0	20	0	0	3	0	0	1.39926	27.4941	6	0.214286	12	48	2	28	4	7	0.25	34	0	18.7338	16.1278	12.6353	14.3196	12.375	9.14604	6.90697
ClCCOCCCl	Bis(2-chloroethyl)ether	111-44-4	no	2	585	2.63	985.714	42.0088	17.5363	1	0	0	0	15	0	1	7	6	0	0	4	2	0	8	0	0	1	0	0	2.44747	11.5017	4	0.666667	0	14	0	6	6	4	0.666667	14	0	5.53553	5.50446	2.82843	2.82843	3.41421	3.18092	1
Clc1c(O)ccc(Cl)c1	2,4-Dichlorophenol	120-83-2	no	2	905	2.91	1165.71	52.4945	18.3892	1	0	6	0	13	1	2	9	8	0	0	6	2	0	4	0	0	1	0	0	2.40917	5.21283	0	0	6	13	0	9	1	0	0	7	0	6.85337	5.94705	3.23205	3.85337	4.19838	3.09553	1.73803
Clc1c(N)cc(Cl)cc1C(=O)OC	Chloroamben methyl ester	7286-84-2	no	2	1790	4.15	1753.85	104.64	25.8116	1	0	6	0	20	1	2	13	9	0	0	8	2	0	7	0	1	2	0	0	2.63609	10.7064	1	0.0769231	6	20	1	13	2	2	0.153846	13	0	10.0081	8.31633	4.6547	5.30096	6.05775	4.14377	1.9047
Clc1c(OCCCC(=O)OC)ccc(Cl)c1	2,4-DB methyl ester	18625-12-2	no	2	1905	3.35	1845.83	67.0612	34.1275	2	0	6	0	28	0	2	16	12	0	0	11	2	0	12	0	0	3	0	0	2.09306	18.7485	5	0.3125	6	28	1	16	4	6	0.375	21	0	11.9663	10.3459	6.85337	7.55204	7.63023	5.53478	3.09159
ClC(Cl)=COP(=O)(OC)OC	Dichlorvos (DDVP)	62-73-7	no	2	1035	3.05	1241.18	58.1041	22.9056	4	0	0	0	18	0	4	11	5	0	0	4	2	0	7	0	0	4	1	0	3.70215	22.6785	4	0.4	0	17	1	10	6	4	0.4	16	0	8.90578	8.31977	3.07735	3.28446	5.03782	4.66566	0.288675
ClC(Cl)=C(c1ccc(O)cc1)c1ccc(O)cc1	Bisphenol C-dichloride	14868-03-2	no	2	2570	5.22	2468.42	149.883	37.2719	2	0	12	0	28	2	4	18	15	0	0	14	2	0	10	0	0	2	0	0	1.96414	11.7721	2	0.105263	12	29	1	19	2	2	0.105263	16	0	13.121	10.781	7.6188	9.12096	8.57539	5.97384	4.39273
Clc1ccc(C(C#N)(CCCC)Cn2ncnc2)cc1	Myclobutanil	88671-89-0	no	2	2285	3.93	2180.95	91.8681	44.3155	3	0	11	0	37	0	3	20	13	0	0	15	1	0	17	0	4	0	0	0	2.04125	22.9645	6	0.285714	11	38	0	21	7	7	0.333333	26	1	14.4244	12.2153	9.29253	10.4329	9.69864	7.07516	4.73558
Clc1ccc(CC([C@@H](O)C(C)(C)C)n2ncnc2)cc1.Clc1ccc(CC([C@H](O)C(C)(C)C)n2ncnc2)cc1	Paclobutrazol	76738-62-0	no	2	2205	3.61	2104.76	77.7549	46.0179	3	0	11	0	40	1	4	20	14	0	0	15	1	0	20	0	3	1	0	0	1.9901	25.5841	4	0.190476	11	41	0	21	6	5	0.238095	30	0	14.7507	12.7487	9.82591	10.7591	9.37603	7.02132	4.70518
ClC=1C(=O)N(C(C)(C)C)C(=O)NC=1C	Terbacil	5902-51-2	no	2	1850	4.31	1800	111.836	30.4923	2	0	0	0	27	1	3	14	8	0	0	9	1	0	13	0	2	2	0	0	2.8681	19.1877	0	0	0	27	3	14	4	1	0.0714286	24	0	11.0939	9.3976	6.5	6.8094	6.24791	4.64602	2.5
Clc1nc(NC(C)(C)C)nc(NCC)n1	Terbuthylazine	5915-41-3	no	2	1810	3.44	1769.23	71.6898	34.1887	3	0	6	0	31	2	5	15	7	0	0	9	1	0	16	0	5	0	0	0	2.45867	23.1913	3	0.2	6	31	0	15	4	4	0.266667	25	0	11.4747	10.1826	6.70711	6.93916	6.904	5.21925	2.20711
Clc1ccc(OC(C(O)C(C)(C)C)n2ncnc2)cc1	Triadimenol	55219-65-3	no	2	2170	3.43	2073.91	69.5238	43.7263	4	0	11	0	38	1	5	20	12	0	0	14	1	0	18	0	3	2	0	0	1.9901	25.3137	4	0.190476	11	39	0	21	5	5	0.238095	28	0	14.7507	12.4498	9.1188	10.052	9.37603	6.69934	3.94338
Clc1ccc(SCSP(=S)(OCC)OCC)cc1	Carbophenothion	786-19-6	no	2	2425	4.03	2320	95.3038	46.1427	2	0	6	0	34	0	2	18	13	0	0	11	1	0	16	0	0	2	1	3	2.21988	30.3633	8	0.444444	6	34	0	18	8	8	0.444444	28	0	13.4329	14.397	7.43072	8.10445	8.59347	11.1061	3.23558
Clc1ccccc1	Chlorobenzene	108-90-7	yes	2	355	2.2	855.556	-999	16.074	0	0	6	0	12	0	0	7	7	0	0	6	1	0	5	0	0	0	0	0	2.21494	5.88603	0	0	6	12	0	7	1	0	0	6	0	5.11288	4.52064	3.38675	4.11288	3.39385	2.47763	1.91068
ClCCO[SH0](=O)OC(COc1ccc(C(C)(C)C)cc1)C	Aramite isomer 1	140-57-8	no	2	2300	3.33	2195.24	63.9505	50.0242	4	0	6	0	44	0	4	21	16	0	0	15	1	0	23	0	0	4	0	1	2.16105	35.6898	8	0.380952	6	44	0	21	8	9	0.428571	38	0	15.8805	14.4997	10.5081	11.1818	9.82472	8.37593	5.05697
Clc1c2c(ccc1)cccc2	1-Chloronaphthalene	90-13-1	no	2	1260	3.42	1380.65	73.0636	24.4476	0	0	10	0	18	0	0	11	11	0	0	10	1	0	7	0	0	0	0	0	2.03511	8.07245	0	0	11	19	0	12	1	0	0	8	0	7.6818	6.67535	5.54145	6.6818	5.37701	3.88831	3.32137
Clc1cc2nn(-c3c(O)c(C(C)(C)C)cc(C)c3)nc2cc1	Tinuvin 326 (Bumetrizol)	3896-11-5	no	2	2635	3.55	2538.89	72.2034	48.2043	3	0	15	0	40	1	4	22	18	0	0	17	1	0	18	0	3	1	0	0	1.71591	22.0777	1	0.0416667	16	42	0	24	4	2	0.0833333	26	0	16.0685	13.8095	10.8868	12.077	10.253	7.50411	5.64273
Clc1n(C(C)C)nc(OP(=S)(OCC)OCC)n1	Isazophos	42509-80-8	no	2	1855	3.63	1804.17	80.3171	41.5915	4	0	5	0	35	0	4	18	8	0	0	9	1	0	17	0	3	3	1	1	2.563	34.3925	7	0.388889	5	35	0	18	8	7	0.388889	30	0	13.7591	13.2582	6.99156	7.14626	8.41483	8.5563	2.56891
Clc1cc2OC(=O)N(CSP(=S)(OCC)OCC)c2cc1	Phosalone	2310-17-0	no	2	2630	4.29	2533.33	106.511	47.0399	3	0	6	0	36	0	3	21	12	0	0	12	1	0	15	0	1	4	1	2	1.92397	31.8441	7	0.318182	6	37	1	22	8	7	0.318182	30	0	15.4578	14.8586	7.85337	8.55204	9.98731	10.9202	3.15225
Clc1ccc(-n2ncc(OP(SCCC)(=O)OCC)c2)cc1	Pyraclofos	77458-01-6	no	2	2725	4.3	2638.89	106.331	49.9583	4	0	11	0	40	0	4	22	15	0	0	14	1	0	18	0	2	3	1	1	1.81098	34.3477	8	0.347826	11	41	0	23	9	8	0.347826	30	0	16.0018	14.9049	9.08542	10.096	10.5598	10.465	4.31293
Clc1c(C)cc(O)cc1	4-Chloro-3-methylphenol	59-50-7	no	2	1110	3.07	1285.29	58.5195	19.9696	1	0	6	0	16	1	2	9	8	0	0	7	1	0	7	0	0	1	0	0	2.40917	8.07245	0	0	6	16	0	9	2	0	0	10	0	6.85337	5.81316	4.23205	4.85337	4.19838	3.02859	2.23803
Clc1c(C(n2cncc2)(c2ccccc2)c2ccccc2)cccc1	Clotrimazole	23593-75-1	no	2	2870	5.44	2806.25	158.348	54.4355	1	0	23	0	42	0	1	25	22	0	0	22	1	0	17	0	2	0	0	0	1.74401	22.3045	4	0.142857	23	45	0	28	2	4	0.142857	22	0	17.1147	14.3433	12.315	14.8302	12.3314	8.5554	6.73205
ClCC(=O)N(COC)c1c(CC)cccc1CC	Alachlor	15972-60-8	no	2	1955	3.39	1887.5	68.6241	42.8599	2	0	6	0	38	0	2	18	13	0	0	14	1	0	20	0	1	2	0	0	2.87511	27.1381	7	0.388889	6	38	1	18	4	7	0.388889	31	0	13.5436	11.9581	9.56048	10.2591	8.6886	6.68516	4.21889
Clc1c(CN2C(=O)C(C)(C)CO2)cccc1	Clomazone (Command)	81777-89-1	no	2	1780	3.68	1746.15	82.9108	35.3391	2	0	6	0	30	0	2	16	12	0	0	12	1	0	14	0	1	2	0	0	1.90868	19.2589	2	0.117647	6	31	1	17	4	2	0.117647	24	0	11.7591	10.1212	7.72361	8.47469	7.50484	5.56661	3.78446
ClCC(=O)N(CCOC)c1c(C)cccc1C	Dimethachlor	50563-36-5	no	2	1920	3.62	1858.33	79.4777	39.7663	2	0	6	0	35	0	2	17	13	0	0	13	1	0	18	0	1	2	0	0	2.72307	24.9517	6	0.352941	6	35	1	17	5	6	0.352941	28	0	12.8365	11.251	8.85337	9.55204	8.11259	6.06384	3.59757
ClCC(=O)N(C(COC)C)c1c(CC)cccc1C	Metolachlor	51218-45-2	no	2	2040	3.37	1960.87	67.1883	45.9534	2	0	6	0	41	0	2	19	15	0	0	15	1	0	22	0	1	2	0	0	2.92698	29.3246	7	0.368421	6	41	1	19	6	7	0.368421	34	0	14.4138	12.8283	10.4307	11.1294	9.06128	7.05207	4.64383
ClCC(=O)N(CCOCCC)c1c(CC)cccc1CC	Pretilachlor	51218-49-6	no	2	2265	3.24	2161.9	60.0914	52.1406	2	0	6	0	47	0	2	21	17	0	0	17	1	0	26	0	1	2	0	0	2.76068	33.6974	10	0.47619	6	47	1	21	7	10	0.47619	40	0	15.6649	14.0794	11.6818	12.3805	10.1886	8.2727	5.926
ClCC(=O)N(COC(C)C)c1c(CC)cccc1C	Propisochlor	86763-47-5	no	2	1980	2.32	1908.7	18.9263	45.9534	2	0	6	0	41	0	2	19	14	0	0	15	1	0	22	0	1	2	0	0	2.80292	29.3246	7	0.368421	6	41	1	19	5	7	0.368421	34	0	14.4138	12.8283	10.4307	11.1294	9.00644	7.10666	4.81293
ClC=1C(=O)N(C(C)(C)C)N=CC=1SCc1ccc(C(C)(C)C)cc1	Pyridaben	96489-71-3	no	2	2780	4.03	2700	93.5441	58.1918	2	0	6	0	49	0	2	24	19	0	0	19	1	0	25	0	2	1	0	1	1.78281	32.9682	3	0.12	6	50	3	25	4	5	0.2	41	0	18.121	16.7552	13.0939	14.1294	10.998	9.36848	6.2136
Clc1ccc([C@@H](C(O[C@H](C#N)c2cc(Oc3ccccc3)ccc2)=O)C(C)C)cc1	Esfenvalerate	66230-04-4	no	2	2995	4.11	2962.5	96.0332	64.3554	2	0	18	0	52	0	2	30	24	0	0	25	1	0	22	0	1	3	0	0	1.54292	29.9206	7	0.21875	18	54	1	32	4	9	0.28125	34	1	21.5099	17.5435	14.7376	17.0956	14.4736	10.0389	8.19615
Clc1cc2c(cc1)cccc2	2-Chloronaphthalene	91-58-7	no	2	1255	3.32	1377.42	68.4924	24.4476	0	0	10	0	18	0	0	11	11	0	0	10	1	0	7	0	0	0	0	0	1.97184	8.07245	0	0	11	19	0	12	1	0	0	8	0	7.6818	6.67535	5.54145	6.6818	5.36017	3.88233	3.31538
Clc1ccc(Oc2ccccc2)cc1	4-Chlorodiphenyl ether	7005-72-3	no	2	1575	3.32	1593.1	67.1799	30.1031	0	0	12	0	23	0	0	14	13	0	0	12	1	0	9	0	0	1	0	0	1.70218	12.1749	2	0.133333	12	24	0	15	1	2	0.133333	12	0	9.80312	8.23829	6.69615	8.09601	6.84334	4.70725	3.73205
Clc1cc2C(c3ccccc3)=NCC(=O)N(C)c2cc1	Diazepam	439-14-5	no	2	2575	4.9	2473.68	135.052	42.0103	2	0	12	0	33	0	2	20	15	0	0	16	1	0	13	0	2	1	0	0	1.80483	18.8897	1	0.0454545	12	35	2	22	2	1	0.0454545	21	0	14.1125	11.7625	9.32591	10.8281	9.6647	6.7076	4.50227
Clc1cc(C)c(OCC(=O)OC)cc1	MCPA methyl ester	2436-73-9	no	2	1530	3.25	1562.07	64.082	29.5207	2	0	6	0	25	0	2	14	10	0	0	10	1	0	11	0	0	3	0	0	2.25381	17.2353	3	0.214286	6	25	1	14	2	4	0.285714	18	0	10.552	8.7978	6.43916	7.13783	6.63023	4.46783	2.59159
ClC=1C(=O)N(c2ccccc2)N=CC=1N	Choloredazon	1698-60-8	no	2	2450	6.62	2345	215.128	29.2163	2	0	6	0	23	1	3	15	9	0	0	10	1	0	8	0	3	1	0	0	1.97793	11.4437	1	0.0625	6	24	3	16	2	1	0.0625	15	0	10.8365	8.47802	5.4641	6.55204	7.19838	4.66452	2.69936
Clc1nc(NC(C#N)(C)C)nc(NCC)n1	Cyanazine	21725-46-2	no	2	2060	4.42	1978.26	115.692	33.2883	4	0	6	0	29	2	6	16	6	0	0	9	1	0	13	0	6	0	0	0	2.48494	20.5717	4	0.25	6	29	0	16	4	5	0.3125	22	1	12.1818	10.1299	6.20711	6.64626	7.46466	5.19285	1.95711
O(CCOCCO)CCOCCO	PEG4	112-60-7	no	3	1420	3.63	1486.67	82.0286	30.0923	5	0	0	0	31	2	7	13	8	0	0	8	0	0	18	0	0	5	0	0	2.75815	25.4257	10	0.833333	0	30	0	12	14	10	0.833333	30	0	9.77817	7.77603	5.65685	5.65685	6.41421	4.36451	2
O(CCOCCOCCOCCOCCO)CCOCCOCCOCCO	PEG9	3386-18-3	no	3	2935	4.38	2887.5	108.884	65.0381	10	0	0	0	66	2	12	28	18	0	0	18	0	0	38	0	0	10	0	0	2.96062	56.8699	25	0.925926	0	65	0	27	29	25	0.925926	65	0	20.3848	16.8883	12.7279	12.7279	13.9142	9.75126	4.5
O(CCOCCOCCOCCOCCO)CCOCCOCCOCCOCCO	PEG10	5579-66-8	no	3	3150	4.51	3166.67	112.994	72.0273	11	0	0	0	73	2	13	31	20	0	0	20	0	0	42	0	0	11	0	0	2.9779	63.1587	28	0.933333	0	72	0	30	32	28	0.933333	72	0	22.5061	18.7108	14.1421	14.1421	15.4142	10.8286	5
C(CCCC)CCCC	nonane	111-84-2	no	3	435	1.68	900	0	29.1759	0	0	0	0	29	0	0	9	9	0	0	9	0	0	20	0	0	0	0	0	2.59508	21.8641	6	0.75	0	28	0	8	10	6	0.75	28	0	6.94975	6.94975	6.94975	6.94975	4.41421	4.41421	4.41421
C(CCCCC)CCCC	decane	124-18-5	no	3	610	1.74	1000	0.46309	32.2694	0	0	0	0	32	0	0	10	10	0	0	10	0	0	22	0	0	0	0	0	2.6476	24.0506	7	0.777778	0	31	0	9	11	7	0.777778	31	0	7.65685	7.65685	7.65685	7.65685	4.91421	4.91421	4.91421
C(CCCCC)CCCCC	undecane	1120-21-4	no	3	790	1.76	1100	0	35.363	0	0	0	0	35	0	0	11	11	0	0	11	0	0	24	0	0	0	0	0	2.69092	26.237	8	0.8	0	34	0	10	12	8	0.8	34	0	8.36396	8.36396	8.36396	8.36396	5.41421	5.41421	5.41421
C(CCCCCCC)CCCCCC	tetradecane	629-59-4	no	3	1290	1.85	1400	0	44.6438	0	0	0	0	44	0	0	14	14	0	0	14	0	0	30	0	0	0	0	0	2.78477	32.7962	11	0.846154	0	43	0	13	15	11	0.846154	43	0	10.4853	10.4853	10.4853	10.4853	6.91421	6.91421	6.91421
C(CCCCCCCCC)CCCCCCCC	octadecane	593-45-3	no	3	1850	1.9	1800	0.231545	57.0181	0	0	0	0	56	0	0	18	18	0	0	18	0	0	38	0	0	0	0	0	2.86231	41.5419	15	0.882353	0	55	0	17	19	15	0.882353	55	0	13.3137	13.3137	13.3137	13.3137	8.91421	8.91421	8.91421
C(CCCCCCCCC)CCCCCCCCC	nonadecane	629-92-5	no	3	1970	1.92	1900	0.46309	60.1117	0	0	0	0	59	0	0	19	19	0	0	19	0	0	40	0	0	0	0	0	2.8767	43.7283	16	0.888889	0	58	0	18	20	16	0.888889	58	0	14.0208	14.0208	14.0208	14.0208	9.41421	9.41421	9.41421
C(CCCCCCCCCCC)CCCCCCCCCC	docosane	629-97-0	no	3	2305	1.95	2200	0	69.3925	0	0	0	0	68	0	0	22	22	0	0	22	0	0	46	0	0	0	0	0	2.91216	50.2875	19	0.904762	0	67	0	21	23	19	0.904762	67	0	16.1421	16.1421	16.1421	16.1421	10.9142	10.9142	10.9142
C(CCCCCCCCCCCC)CCCCCCCCCCC	tetracosane	646-31-1	no	3	2505	1.98	2400	0	75.5797	0	0	0	0	74	0	0	24	24	0	0	24	0	0	50	0	0	0	0	0	2.93096	54.6604	21	0.913044	0	73	0	23	25	21	0.913044	73	0	17.5563	17.5563	17.5563	17.5563	11.9142	11.9142	11.9142
C(CCCCCCCCCCCCC)CCCCCCCCCCCC	hexacosane	630-01-3	no	3	2690	2.01	2600	0.46309	81.7668	0	0	0	0	80	0	0	26	26	0	0	26	0	0	54	0	0	0	0	0	2.94691	59.0332	23	0.92	0	79	0	25	27	23	0.92	79	0	18.9706	18.9706	18.9706	18.9706	12.9142	12.9142	12.9142
C(CCCCCCCCCCCCC)CCCCCCCCCCCCC	heptacosane	593-49-7	no	3	2780	2.02	2700	0.46309	84.8604	0	0	0	0	83	0	0	27	27	0	0	27	0	0	56	0	0	0	0	0	2.95401	61.2196	24	0.923077	0	82	0	26	28	24	0.923077	82	0	19.6777	19.6777	19.6777	19.6777	13.4142	13.4142	13.4142
C(CCCCCCCCCCCCCCCC)CCCCCCCCCCCCCCC	dotriacontane	544-85-4	no	3	3175	2.08	3200	0.231545	100.328	0	0	0	0	98	0	0	32	32	0	0	32	0	0	66	0	0	0	0	0	2.98295	72.1517	29	0.935484	0	97	0	31	33	29	0.935484	97	0	23.2132	23.2132	23.2132	23.2132	15.9142	15.9142	15.9142
OCCCCCCCC	1-Octanol	111-87-5	no	3	735	2.14	1069.44	18.0219	26.8843	1	0	0	0	27	1	2	9	8	0	0	8	0	0	18	0	0	1	0	0	2.59508	19.6777	6	0.75	0	26	0	8	10	6	0.75	26	0	6.94975	6.39696	5.94975	5.94975	4.41421	4.02333	3.70711
O(CCOCCOC)CCOC	Triglyme	112-49-2	no	3	1010	2.71	1226.47	42.5293	29.2903	4	0	0	0	30	0	4	12	8	0	0	8	0	0	18	0	0	4	0	0	2.72724	27.3417	9	0.818182	0	29	0	11	13	9	0.818182	29	0	9.07107	7.87563	6.24264	6.24264	5.91421	4.04855	1.5
O(CCOCCOCCO)CCOCCOC	Pentaethylene glycol monomethylether	23778-52-1	no	3	1800	3.43	1761.54	71.2624	40.175	6	0	0	0	41	1	7	17	11	0	0	11	0	0	24	0	0	6	0	0	2.84626	35.817	14	0.875	0	40	0	16	18	14	0.875	40	0	12.6066	10.5595	8.07107	8.07107	8.41421	5.82255	2.5
O(CCOCCOCCOC)CCOCCOCCOC	Hexaglyme	1072-40-8	no	3	2125	3.26	2034.78	61.7419	50.2578	7	0	0	0	51	0	7	21	14	0	0	14	0	0	30	0	0	7	0	0	2.90144	46.2082	18	0.9	0	50	0	20	22	18	0.9	50	0	15.435	13.343	10.4853	10.4853	10.4142	7.2806	3
O=C(OC)CCCCCCC/C=C\CCCC	Methyl myristoleate (C15)	56219-06-8	no	3	1730	2.31	1707.69	19.6457	46.6742	1	0	0	0	45	0	1	17	14	0	0	15	0	0	28	0	0	2	0	0	2.9421	33.4838	11	0.6875	0	44	2	16	9	12	0.75	42	0	12.7697	11.5423	10.7258	11.0626	8.30806	7.02699	6.21049
O=C(OC)CCCCCCCCCCCCCC	Methyl pentadecanoate (C16)	7132-64-1	no	3	1875	2.2	1820.83	13.9795	51.1014	1	0	0	0	50	0	1	18	15	0	0	16	0	0	32	0	0	2	0	0	2.94601	37.8566	13	0.764706	0	49	1	17	15	14	0.823529	48	0	13.4768	12.5089	11.6924	11.7697	8.80806	7.87716	7.06066
O=C(OC)CCCCCCCCCCCCCCC	Methyl palmitate (C17)	112-39-0	no	3	1995	2.22	1921.74	14.2048	54.195	1	0	0	0	53	0	1	19	16	0	0	17	0	0	34	0	0	2	0	0	2.95207	40.043	14	0.777778	0	52	1	18	16	15	0.833333	51	0	14.184	13.216	12.3995	12.4768	9.30806	8.37716	7.56066
O=C(OC)CCCCCCC/C=C\CCCCCC	Methyl palmitoleate (C17)	1120-25-8	no	3	1970	2.32	1900	18.9867	52.8614	1	0	0	0	51	0	1	19	16	0	0	17	0	0	32	0	0	2	0	0	2.95409	37.8566	13	0.722222	0	50	2	18	9	14	0.777778	48	0	14.184	12.9565	12.14	12.4768	9.30806	8.02699	7.21049
O=C(OC)CCCCCCCCCCCCCCCCC	Methyl stearate (C19)	112-61-8	no	3	2225	2.21	2123.81	12.746	60.3821	1	0	0	0	59	0	1	21	18	0	0	19	0	0	38	0	0	2	0	0	2.96348	44.4159	16	0.8	0	58	1	20	18	17	0.85	57	0	15.5982	14.6302	13.8137	13.8911	10.3081	9.37716	8.56066
O=C(OC)CCCCCCCC=CCCCCCCCC	cis or trans 9-Octadecenoic acid methyl ester	2462-84-2	no	3	2195	2.33	2095.65	18.5336	59.0485	1	0	0	0	57	0	1	21	18	0	0	19	0	0	36	0	0	2	0	0	2.96512	42.2294	15	0.75	0	56	2	20	10	16	0.8	54	0	15.5982	14.3707	13.5542	13.8911	10.3081	9.02699	8.21049
O=C(OC)CCCCCCCCCCCCCCCCCCC	Methyl arachidate (C21)	1120-28-1	no	3	2435	2.22	2330	11.4383	66.5693	1	0	0	0	65	0	1	23	20	0	0	21	0	0	42	0	0	2	0	0	2.97391	48.7887	18	0.818182	0	64	1	22	20	19	0.863636	63	0	17.0124	16.0444	15.2279	15.3053	11.3081	10.3772	9.56066
O=C(OC)CCCCCCCCC/C=C\CCCCCCCC	Methyl cis-11-eicosenoate (C21)	2390-09-2	no	3	2405	2.33	2300	16.6712	65.2357	1	0	0	0	63	0	1	23	20	0	0	21	0	0	40	0	0	2	0	0	2.97509	46.6023	17	0.772727	0	62	2	22	11	18	0.818182	60	0	17.0124	15.7849	14.9684	15.3053	11.3081	10.027	9.21049
O=C(OC)CCCCCCC/C=C\C/C=C\C/C=C\CC	Methyl linolenate (C19) double bond pos: 9,12,15	301-00-8	no	3	2190	2.51	2091.3	26.8793	56.3814	1	0	0	0	53	0	1	21	18	0	0	19	0	0	32	0	0	2	0	0	2.96709	37.8566	13	0.65	0	52	4	20	9	14	0.7	48	0	15.5982	13.8517	13.0352	13.8911	10.3081	8.32665	7.51015
O=C(OC)CCCCCCCCCCCCCCCCCCCC	Methyl heneicosanoate (C22)	6064-90-0	no	3	2530	2.25	2426.32	12.4425	69.6629	1	0	0	0	68	0	1	24	21	0	0	22	0	0	44	0	0	2	0	0	2.97875	50.9751	19	0.826087	0	67	1	23	21	20	0.869565	66	0	17.7195	16.7515	15.935	16.0124	11.8081	10.8772	10.0607
O=C(OC)CCCCCC/C=C\CC=CCC=CCCCCC	cis-8,11,14-Eicosatrienoic acid methyl ester (C21)	21061-10-9	no	3	2380	2.5	2275	24.7753	62.5685	1	0	0	0	59	0	1	23	20	0	0	21	0	0	36	0	0	2	0	0	2.97724	42.2294	15	0.681818	0	58	4	22	8	16	0.727273	54	0	17.0124	15.2659	14.4494	15.3053	11.3081	9.32665	8.51015
O=C(OC)CCCCCCCCCCC/C=C\CCCCCCCC	Methyl erucate (C23) double bond pos: 13	1120-34-9	no	3	2600	2.34	2500	16.4397	71.4229	1	0	0	0	69	0	1	25	22	0	0	23	0	0	44	0	0	2	0	0	2.98424	50.9751	19	0.791667	0	68	2	24	13	20	0.833333	66	0	18.4266	17.1991	16.3826	16.7195	12.3081	11.027	10.2105
O=C(OC)CCC/C=C\CC=CCC=CCC=CCC=CCC	cis-5,8,11,14,17-Eicosapentaenoic acid methyl ester (C21)	2734-47-6	no	3	2365	2.69	2260	33.7129	59.9014	1	0	0	0	55	0	1	23	20	0	0	21	0	0	32	0	0	2	0	0	2.97886	37.8566	13	0.590909	0	54	6	22	5	14	0.636364	48	0	17.0124	14.7469	13.9304	15.3053	11.3081	8.62631	7.80981
O=C(OC)CCCCCCCCCCCCC/C=C\CCCCCCCC	Methyl nervonate (C25)	2733-88-2	no	3	2780	2.36	2700	16.2081	77.6101	1	0	0	0	75	0	1	27	24	0	0	25	0	0	48	0	0	2	0	0	2.9926	55.3479	21	0.807692	0	74	2	26	15	22	0.846154	72	0	19.8408	18.6133	17.7968	18.1337	13.3081	12.027	11.2105
O=C(OC)CC/C=C\CC=CCC=CCC=CCC=CCC=CCC	cis-4,7,10,13,16,19-Docosahexaenoic acid methyl ester (C23)	2566-90-7	no	3	2545	2.78	2442.11	36.9497	64.755	1	0	0	0	59	0	1	25	22	0	0	23	0	0	34	0	0	2	0	0	2.98791	40.043	14	0.583333	0	58	7	24	4	15	0.625	51	0	18.4266	15.9016	15.0851	16.7195	12.3081	9.27614	8.45964
OCCCCCC	1-Hexanol	111-27-3	yes	3	400	1.97	880.556	-999	20.6971	1	0	0	0	21	1	2	7	6	0	0	6	0	0	14	0	0	1	0	0	2.44747	15.3049	4	0.666667	0	20	0	6	8	4	0.666667	20	0	5.53553	4.98275	4.53553	4.53553	3.41421	3.02333	2.70711
O=CCCCCCCCCC	Decanal	112-31-2	no	3	975	2.21	1205.88	19.6132	31.7379	1	0	0	0	31	0	1	11	9	0	0	10	0	0	20	0	0	1	0	0	2.69421	22.8221	8	0.8	0	30	1	10	11	8	0.8	29	0	8.36396	7.64245	7.2342	7.36396	5.41421	4.85106	4.61536
O(CCOCCOCCOC)CCOCCOC	Pentaglyme	1191-87-3	no	3	1805	3.07	1765.38	54.5733	43.2686	6	0	0	0	44	0	6	18	12	0	0	12	0	0	26	0	0	6	0	0	2.86231	39.9194	15	0.882353	0	43	0	17	19	15	0.882353	43	0	13.3137	11.5206	9.07107	9.07107	8.91421	6.20325	2.5
O(CCOCCOCCOCCOC)CCOCCOCCOC	Heptaglyme	1191-91-9	no	3	2410	3.38	2305	65.2725	57.247	8	0	0	0	58	0	8	24	16	0	0	16	0	0	34	0	0	8	0	0	2.93096	52.497	21	0.913044	0	57	0	23	25	21	0.913044	57	0	17.5563	15.1655	11.8995	11.8995	11.9142	8.35795	3.5
O(CCOCCOCCOCCOCCOC)CCOCCOCCOCCOC	Nonaglyme	27867-19-2	no	3	2890	3.66	2831.25	75.802	71.2253	10	0	0	0	72	0	10	30	20	0	0	20	0	0	42	0	0	10	0	0	2.97252	65.0747	27	0.931035	0	71	0	29	31	27	0.931035	71	0	21.799	18.8104	14.7279	14.7279	14.9142	10.5126	4.5
O(CCOCCOCCOCCOCCOCCOC)CCOCCOCCOCCOCCOC	Undecaneglyme	-	no	3	3295	3.96	3371.43	85.2746	85.2037	12	0	0	0	86	0	12	36	24	0	0	24	0	0	50	0	0	12	0	0	3.00038	77.6524	33	0.942857	0	85	0	35	37	33	0.942857	85	0	26.0416	22.4553	17.5563	17.5563	17.9142	12.6674	5.5
S(=O)(=O)(Oc1c(CCCC)c(C)nc(NCC)n1)N(C)C	Bupirimate	41483-43-6	no	4	2295	3.69	2190.48	80.6658	48.589	4	0	6	0	45	1	5	21	11	0	0	13	0	0	24	0	4	3	0	1	2.79154	39.909	8	0.380952	6	45	0	21	5	8	0.380952	39	0	16.0436	14.1196	9.82843	10.1378	9.8129	8.41202	3.76777
O(CC(C)(C)c1ccc(OCC)cc1)Cc1cc(Oc2ccccc2)ccc1	Etofenprox	80844-07-1	no	4	2905	4.09	2850	95.628	65.0762	2	0	18	0	56	0	2	28	25	0	0	25	0	0	28	0	0	3	0	0	1.34185	36.3578	9	0.3	18	58	0	30	6	9	0.3	40	0	19.8218	16.8516	15.6269	17.7005	13.5648	9.69603	8.21763
O=C1N(C(=O)C2=C(N1)CCC2)C1CCCCC1	Lenacil	2164-08-1	no	4	2445	5.26	2340	152.171	38.6863	2	0	0	0	35	1	3	17	11	0	0	13	0	0	18	0	2	2	0	0	1.73733	24.2337	1	0.0526316	0	37	3	19	2	1	0.0526316	34	0	11.8281	9.99791	8.2342	8.54361	8.27086	6.63726	5.0236
O=C1N(CC(CCCC)CC)C(=O)C2C1C1C=CC2C1	MGK-264	113-48-4	no	4	2105	3.16	2017.39	57.1513	49.2938	2	0	0	0	45	0	2	20	15	0	0	17	0	0	25	0	1	2	0	0	1.65474	31.2262	6	0.272727	0	47	3	22	8	6	0.272727	44	0	14.2757	12.5478	11.2841	11.6983	9.66823	8.20449	7.03281
S(P(Sc1ccccc1)(=O)OCC)c1ccccc1	Edifenphos	17109-49-8	no	4	2430	4.92	2325	136.496	45.6759	2	0	12	0	34	0	2	19	14	0	0	14	0	0	15	0	0	2	1	2	1.87086	26.7521	6	0.3	12	35	0	20	6	6	0.3	23	0	13.5542	13.0882	8.48061	9.93287	9.21726	10.4237	4.52847
S(C)c1c(C)cc(OP(=O)(OCC)NC(C)C)cc1	Fenamiphos	22224-92-6	no	4	2245	3.82	2142.86	87.127	47.5854	3	0	6	0	41	1	4	19	14	0	0	13	0	0	22	0	1	3	1	1	2.5583	39.2606	7	0.368421	6	41	0	19	8	7	0.368421	35	0	14.4663	13.8076	9.51651	10.1378	8.898	9.03242	4.09984
S=P(OC)(OC)Oc1cc(C)c(SC)cc1	Fenthion	55-38-9	no	4	2055	4.05	1973.91	98.5877	39.4379	3	0	6	0	31	0	3	16	11	0	0	10	0	0	15	0	0	3	1	2	2.47059	30.7661	5	0.3125	6	31	0	16	6	5	0.3125	25	0	12.1818	12.2479	7.23205	7.85337	7.54215	8.38211	2.23803
S=P(SC(C(=O)OCC)CC(=O)OCC)(OC)OC	Malathion	121-75-5	no	4	2035	3.59	1956.52	77.4064	44.5111	4	0	0	0	38	0	4	19	8	0	0	10	0	0	19	0	0	6	1	2	4.66249	36.6909	9	0.5	0	37	2	18	7	11	0.611111	35	0	14.8889	13.9393	7.69867	7.85337	8.91836	9.76392	2.46469
S=P(OP(=S)(OCC)OCC)(OCC)OCC	Sulfotepp	3689-24-5	no	4	1680	3.21	1670.37	61.5652	44.4859	4	0	0	0	37	0	4	17	8	0	0	8	0	0	20	0	0	5	2	2	4.64938	44.1241	10	0.625	0	36	0	16	10	10	0.625	36	0	13.364	14.0024	6.82843	6.82843	7.94975	10.5558	2.82843
S=P(SCCC)(OCC)Oc1ccc(SC)cc1	Sulprofos	35400-43-2	no	4	2405	3.99	2300	93.5441	47.7231	2	0	6	0	37	0	2	18	13	0	0	12	0	0	19	0	0	2	1	3	2.4118	33.2229	8	0.444444	6	37	0	18	9	8	0.444444	31	0	13.4329	14.2631	8.43072	9.10445	8.63147	11.3133	3.73558
O=C/C(=C\c1ccccc1)/CCCCC	a-Amylcinnamaldehyde	122-40-7	no	4	1645	2.93	1644.44	48.7788	37.4443	1	0	6	0	33	0	1	15	13	0	0	14	0	0	18	0	0	1	0	0	2.14738	20.6357	6	0.4	6	33	2	15	6	6	0.4	25	0	10.9329	9.27813	8.86988	9.93287	7.3637	5.57307	5.33737
O=C/C=C/c1ccccc1	Cinnamal	104-55-2	no	4	1085	3.41	1270.59	74.4348	21.9763	1	0	6	0	18	0	1	10	8	0	0	9	0	0	8	0	0	1	0	0	2.06009	9.70366	2	0.2	6	18	2	10	1	2	0.2	10	0	7.2342	5.52705	5.1188	6.2342	4.93185	3.10173	2.86603
O=C/C=C(/CCC=C(C)C)\C	Citral	5392-40-5	no	4	1080	2.56	1267.65	35.1063	29.0707	1	0	0	0	27	0	1	11	9	0	0	10	0	0	16	0	0	1	0	0	3.13038	18.4493	4	0.4	0	26	3	10	6	4	0.4	23	0	8.69023	7.55451	7.14626	7.69023	5.1639	3.90819	3.67249
O=C/C(=C/c1ccccc1)/CCCCCC	a-Hexylcinnamaldehyde	101-86-0	no	4	1775	2.92	1742.31	47.7338	40.5379	1	0	6	0	36	0	1	16	14	0	0	15	0	0	20	0	0	1	0	0	2.10553	22.8221	7	0.4375	6	36	2	16	7	7	0.4375	28	0	11.64	9.98523	9.57699	10.64	7.8637	6.07307	5.83737
O=CC(Cc1ccc(C(C)(C)C)cc1)C	Lilial	80-54-6	no	4	1480	2.82	1527.59	44.3288	38.7779	1	0	6	0	35	0	1	15	13	0	0	14	0	0	20	0	0	1	0	0	2.31433	22.8221	3	0.2	6	35	1	15	4	4	0.266667	28	0	11.4747	10.0795	9.67121	10.4747	6.93087	5.47955	5.24385
O=CC1CC=C(CCCC(O)(C)C)CC1	Lyral	31906-04-4	no	4	1670	3.05	1662.96	54.2072	39.1534	2	0	0	0	37	1	3	15	12	0	0	13	0	0	22	0	0	2	0	0	2.09175	25.0086	5	0.333333	0	37	2	15	6	5	0.333333	35	0	11.3116	9.83015	8.97469	9.31155	7.01015	5.86672	5.40741
OC/C(=C/c1ccccc1)/CCCCC	a-Amylcinnamic alcohol	101-85-9	no	4	1695	2.97	1681.48	50.3739	38.7779	1	0	6	0	35	1	2	15	14	0	0	14	0	0	20	0	0	1	0	0	2.14539	21.8641	6	0.4	6	35	1	15	9	6	0.4	28	0	10.9329	9.44685	8.99964	9.93287	7.3637	5.71848	5.40225
OCc1ccccc1	Benzyl alcohol	100-51-6	no	4	670	2.97	1033.33	56.96	18.4563	1	0	6	0	16	1	2	8	7	0	0	7	0	0	8	0	0	1	0	0	2.18892	8.74566	1	0.125	6	16	0	8	3	1	0.125	10	0	5.81999	4.54107	4.09386	4.81999	3.93185	2.58046	2.26424
OCC[C@@H](CCC=C(C)C)C	Citronellol	106-22-9	no	4	1010	2.29	1226.47	23.0796	31.7379	1	0	0	0	31	1	2	11	10	0	0	10	0	0	20	0	0	1	0	0	3.11112	21.8641	5	0.5	0	30	1	10	8	5	0.5	29	0	8.69023	7.93034	7.48313	7.69023	5.1639	4.407	4.09077
OC/C=C(/CCC=C(C)C)\C	Geraniol	106-24-1	no	4	1050	2.42	1250	28.8273	30.4043	1	0	0	0	29	1	2	11	10	0	0	10	0	0	18	0	0	1	0	0	3.12582	19.6777	4	0.4	0	28	2	10	6	4	0.4	26	0	8.69023	7.72323	7.27602	7.69023	5.1639	4.06363	3.7474
OC(C=C)(CCC=C(C)C)C	Linalool	78-70-6	no	4	790	2.15	1100	18.0605	30.4043	1	0	0	0	29	1	2	11	10	0	0	10	0	0	18	0	0	1	0	0	3.39603	19.6777	4	0.4	0	28	2	10	6	4	0.4	26	0	8.90578	7.72323	7.27602	7.90578	4.97716	3.97101	3.7474
O=C(OCc1ccccc1)c1ccccc1	Benzyl benzoate	120-51-4	no	4	1805	3.69	1765.38	83.2849	34.2455	1	0	12	0	28	0	1	16	13	0	0	14	0	0	12	0	0	2	0	0	1.64504	15.9925	3	0.176471	12	29	1	17	2	4	0.235294	16	0	11.2173	8.79711	7.98061	9.51023	7.86017	5.12184	4.42492
O=C(OCc1ccccc1)/C=C/c1ccccc1	Benzyl cinnamate	103-41-3	no	4	2195	3.88	2095.65	90.3125	39.0991	1	0	12	0	32	0	1	18	15	0	0	16	0	0	14	0	0	2	0	0	1.52826	18.1789	4	0.210526	12	33	2	19	2	5	0.263158	19	0	12.6315	9.95181	9.13531	10.9244	8.84334	5.78253	5.0856
O=C1C2(C)C(C)(C)C(C1)CC2	Camphor	76-22-2	no	4	875	2.67	1148.57	41.5788	29.0707	1	0	0	0	27	0	1	11	9	0	0	10	0	0	16	0	0	1	0	0	2.40512	18.4493	0	0	0	28	1	12	4	0	0	27	0	8.27602	7.60692	7.19867	7.27602	4.983	4.5164	4.31228
CC1(C)OC2(C)CCC1CC2	1,8-Cineole	470-82-6	no	4	670	2.17	1033.33	19.9129	30.4043	1	0	0	0	29	0	1	11	10	0	0	10	0	0	18	0	0	1	0	0	2.22399	21.5937	0	0	0	30	0	12	4	0	0	30	0	8.11288	7.81403	7.40578	7.40578	5.01939	4.72053	4.31228
O=C1Oc2c(cccc2)C=C1	Coumarin	91-64-5	no	4	1345	4.29	1436.67	112.824	21.4448	1	0	6	0	17	0	1	11	8	0	0	9	0	0	6	0	0	2	0	0	1.96889	9.43324	0	0	6	18	2	12	1	0	0	10	0	7.6818	5.7806	4.9641	5.97469	5.36017	3.35041	2.73803
O=C(/C(=C\C1C(C)=CCCC1(C)C)/C)C	Iso-a-methylionone	127-51-5	no	4	1400	2.51	1473.33	30.2243	40.1114	1	0	0	0	37	0	1	15	13	0	0	14	0	0	22	0	0	1	0	0	2.64481	25.0086	2	0.133333	0	37	3	15	4	2	0.133333	34	0	11.6378	10.5545	10.1463	10.6378	6.84304	5.70396	5.49984
C(CC)Cc1ccccc1	n-Butylbenzene	104-51-8	no	4	710	2.26	1055.56	23.7719	26.9351	0	0	6	0	24	0	0	10	10	0	0	10	0	0	14	0	0	0	0	0	2.04671	15.3049	3	0.3	6	24	0	10	5	3	0.3	18	0	7.2342	6.50807	6.50807	7.2342	4.93185	3.97134	3.97134
C(C)(C)(C)c1ccccc1	tert-Butylbenzene	98-06-6	no	4	595	2.21	991.429	22.4268	26.9351	0	0	6	0	24	0	0	10	10	0	0	10	0	0	14	0	0	0	0	0	2.42843	15.3049	0	0	6	24	0	10	4	1	0.1	18	0	7.61288	6.88675	6.88675	7.61288	4.60517	3.66068	3.66068
C(C)c1ccccc1	Ethylbenzene	100-41-4	yes	4	380	2.08	869.444	-999	20.7479	0	0	6	0	18	0	0	8	8	0	0	8	0	0	10	0	0	0	0	0	2.18892	10.9321	1	0.125	6	18	0	8	3	1	0.125	12	0	5.81999	5.09386	5.09386	5.81999	3.93185	2.97134	2.97134
C(C)(C)c1ccccc1	Isopropylbenzene (cumene)	98-82-8	no	4	475	2.15	922.857	21.236	23.8415	0	0	6	0	21	0	0	9	9	0	0	9	0	0	12	0	0	0	0	0	2.27705	13.1185	1	0.111111	6	21	0	9	4	1	0.111111	15	0	6.69023	5.9641	5.9641	6.69023	4.30453	3.35406	3.35406
O=[N+]([O-])c1ccccc1	Nitrobenzene	98-95-3	no	4	760	3.22	1083.33	67.8426	16.598	0	0	6	0	14	0	0	9	7	0	0	6	0	0	5	0	1	2	0	0	2.29061	6.72203	1	0.111111	6	14	1	9	1	1	0.111111	7	0	6.69023	4.65046	3.38675	4.11288	4.30453	2.49944	1.91068
C(Cc1ccccc1)C	n-Propylbenzene	103-65-1	no	4	525	2.19	951.429	22.4268	23.8415	0	0	6	0	21	0	0	9	9	0	0	9	0	0	12	0	0	0	0	0	2.12122	13.1185	2	0.222222	6	21	0	9	4	2	0.222222	15	0	6.5271	5.80096	5.80096	6.5271	4.43185	3.47134	3.47134
Cc1ccccc1	Toluene	108-88-3	yes	4	270	2.37	808.333	-999	17.6543	0	0	6	0	15	0	0	7	7	0	0	7	0	0	8	0	0	0	0	0	2.21494	8.74566	0	0	6	15	0	7	2	0	0	9	0	5.11288	4.38675	4.38675	5.11288	3.39385	2.41068	2.41068
O=C(C)c1ccccc1	Acetophenone	98-86-2	no	4	725	3.05	1063.89	60.2402	20.2163	1	0	6	0	17	0	1	9	7	0	0	8	0	0	8	0	0	1	0	0	2.29061	9.70366	1	0.111111	6	17	1	9	2	1	0.111111	10	0	6.69023	5.295	4.88675	5.69023	4.30453	2.86481	2.66068
c1(-c2ccccc2)ccccc1	Biphenyl	92-52-4	no	4	1260	3.25	1380.65	65.1911	27.7879	0	0	12	0	22	0	0	12	12	0	0	12	0	0	10	0	0	0	0	0	1.82993	10.9321	1	0.0769231	12	23	0	13	1	1	0.0769231	11	0	8.22577	6.7735	6.7735	8.22577	5.96633	4.07137	4.07137
O=C1NCCCCC1	e-Caprolactam	105-60-2	no	4	1045	4.19	1247.06	110.828	19.7967	1	0	0	0	19	1	2	8	5	0	0	6	0	0	11	0	1	1	0	0	2.18623	13.6433	0	0	0	19	1	8	2	0	0	18	0	5.81999	4.94378	4.03553	4.11288	3.89385	3.16123	2.35355
C(=C\c1cc2OCOc2cc1)\C	Isosafrole cis	17627-76-8	no	4	1195	3.08	1338.71	58.0953	25.8719	2	0	6	0	22	0	2	12	9	0	0	10	0	0	10	0	0	2	0	0	1.86289	14.7641	1	0.0769231	6	23	1	13	3	1	0.0769231	16	0	8.38891	6.91035	6.09386	6.97469	5.89818	3.92299	2.93739
O=C1c2c(C(=O)C=C1)cccc2	1,4-Naphthoquinone	130-15-4	no	4	1305	4.06	1410	102.296	23.2048	2	0	6	0	18	0	2	12	8	0	0	10	0	0	6	0	0	2	0	0	2.09393	8.47524	0	0	6	19	3	13	1	0	0	10	0	8.55204	6.2806	5.4641	6.55204	5.78769	3.64628	3.23803
O=[N+]([O-])c1c2c([n+]([O-])cc1)cccc2	4-Nitroquinoline-N-oxide	56-57-5	no	4	2050	5.65	1969.57	172.712	24.4468	1	0	10	0	20	0	1	14	10	0	0	9	0	0	6	0	2	3	0	0	2.10818	9.43324	1	0.0666667	11	21	1	15	1	1	0.0666667	9	0	10.1294	7.08327	4.9641	5.97469	6.69838	3.95249	2.69936
Nc1ccc(-c2ccccc2)cc1	4-Aminobiphenyl	92-67-1	no	4	1780	4.4	1746.15	116.253	29.5547	0	0	12	0	24	1	1	13	12	0	0	12	0	0	11	0	1	0	0	0	1.81464	11.3653	1	0.0714286	12	25	0	14	2	1	0.0714286	13	0	9.09601	7.2735	6.69615	8.09601	6.36017	4.27073	3.98205
N(=Nc1ccccc1)c1ccc(N(C)C)cc1	p-Dimethylaminoazobenzene	60-11-7	no	4	2325	4.36	2220	111.419	37.9419	2	0	12	0	32	0	2	17	14	0	0	14	0	0	15	0	3	0	0	0	1.61791	19.6981	3	0.166667	12	33	1	18	4	3	0.166667	20	0	12.0876	10.0378	8.69615	10.096	8.25402	5.4973	3.73205
Nc1c(C)cc(-c2cc(C)c(N)cc2)cc1	3,3'-Dimethylbenzidine (o-tolidine)	119-93-7	no	4	2425	5.37	2320	157.358	37.5087	0	0	12	0	32	2	2	16	14	0	0	14	0	0	16	0	2	0	0	0	1.90219	16.1713	1	0.0588235	12	33	0	17	2	1	0.0588235	21	0	11.7067	9.6188	8.4641	9.70674	7.57539	5.30342	4.72607
Nc1c2c(ccc1)cccc2	1-Naphthylamine (1-aminonaphthalene)	134-32-7	no	4	1490	4.37	1534.48	116.076	24.7011	0	0	10	0	20	1	1	11	10	0	0	10	0	0	9	0	1	0	0	0	2.03511	9.17886	0	0	11	21	0	12	2	0	0	10	0	7.6818	6.1188	5.54145	6.6818	5.37701	3.61004	3.32137
Nc1cc2c(cc1)cccc2	2-Naphthylamine (2-aminonaphthalene)	91-59-8	no	4	1510	4.39	1548.28	116.938	24.7011	0	0	10	0	20	1	1	11	10	0	0	10	0	0	9	0	1	0	0	0	1.97184	9.17886	0	0	11	21	0	12	2	0	0	10	0	7.6818	6.1188	5.54145	6.6818	5.36017	3.60406	3.31538
O=NN(CCCC)CCCC	N-Nitrosodibutylamine	924-16-3	no	4	1065	2.58	1258.82	36.1346	29.0843	2	0	0	0	29	0	2	11	8	0	0	8	0	0	18	0	2	1	0	0	3.25893	21.2957	7	0.7	0	28	1	10	10	7	0.7	27	0	8.5271	7.54532	6.24264	6.24264	5.34607	4.42924	3.41421
Oc1c(-n2nc3c(n2)cccc3)cc(C)cc1	Tinuvin P (Drometrizole)	2440-22-4	no	4	2155	3.91	2060.87	91.7823	34.3167	3	0	15	0	28	1	4	17	13	0	0	13	0	0	11	0	3	1	0	0	1.65234	14.0053	1	0.0526316	16	30	0	19	2	1	0.0526316	14	0	11.8281	9.33031	7.54145	8.8365	8.23718	5.35981	4.06538
O=C(OCC=C)c1c(C(=O)OCC=C)cccc1	Diallyl phthalate	131-17-9	no	4	1765	3.49	1734.62	74.1656	37.1831	2	0	6	0	32	0	2	18	12	0	0	14	0	0	14	0	0	4	0	0	2.51011	21.0529	6	0.333333	6	32	4	18	3	8	0.444444	22	0	13.3805	9.92552	8.29253	9.96626	8.70191	5.35419	3.96034
O=C(OCc1ccccc1)c1c(C(=O)OCc2ccccc2)cccc1	Dibenzyl Phthalate	523-31-9	no	4	2820	4.97	2747.06	136.857	53.9303	2	0	18	0	44	0	2	26	20	0	0	22	0	0	18	0	0	4	0	0	1.44324	25.4257	6	0.214286	18	46	2	28	2	8	0.285714	26	0	18.192	14.1301	12.4971	14.7778	12.7372	8.24967	6.85582
O=C(OC(C)C)c1c(C(=O)OC(C)C)cccc1	Diisopropyl phthalate	605-45-8	no	4	1650	3.09	1648.15	56.1625	39.8503	2	0	6	0	36	0	2	18	12	0	0	14	0	0	18	0	0	4	0	0	2.62168	25.4257	4	0.222222	6	36	2	18	4	6	0.333333	28	0	13.7067	11.0971	9.4641	10.2925	8.41359	5.92465	4.63675
O=C(OCCCCCCC)c1c(C(=O)OCCCCCCC)cccc1	Di-n-heptyl phthalate	3648-21-3	no	4	2625	3	2527.78	46.8106	64.599	2	0	6	0	60	0	2	26	20	0	0	22	0	0	34	0	0	4	0	0	2.26148	42.917	14	0.538462	6	60	2	26	8	16	0.615385	52	0	19.0373	16.4277	14.7947	15.6231	12.7019	10.1354	8.74156
O=C(OC1CCCCC1)c1c(C(=O)OC2CCCCC2)cccc1	Dicyclohexyl phthalate	84-61-7	no	4	2600	4.05	2500	95.628	55.7446	2	0	6	0	50	0	2	24	18	0	0	20	0	0	26	0	0	4	0	0	1.52935	34.1714	4	0.153846	6	52	2	26	2	6	0.230769	44	0	16.7778	14.1682	12.5352	13.3636	11.7372	9.24824	7.96034
O=C(OCCOCC)c1c(C(=O)OCCOCC)cccc1	Bis(2-ethoxyethyl)phthalate	605-54-9	no	4	2195	3.58	2095.65	76.4198	47.6414	4	0	6	0	44	0	4	22	14	0	0	16	0	0	22	0	0	6	0	0	2.37495	33.6306	10	0.454545	6	44	2	22	6	12	0.545455	36	0	16.2089	13.0015	10.552	11.3805	10.7019	7.29011	4.74156
O=C(OCC(CCCC)CC)c1c(C(=O)OCC(CCCC)CC)cccc1	Bis(2-ethylhexyl)phthalate	117-81-7	no	4	2625	2.87	2527.78	40.7905	70.7861	2	0	6	0	66	0	2	28	22	0	0	24	0	0	38	0	0	4	0	0	2.51646	47.2899	14	0.5	6	66	2	28	8	16	0.571429	58	0	20.7778	18.1682	16.5352	17.3636	13.5656	10.9991	9.60527
O=C(OCCCCCC)c1c(C(=O)OCCCCCC)cccc1	Di-n-hexyl phthalate	84-75-3	no	4	2440	3.04	2335	49.3885	58.4118	2	0	6	0	54	0	2	24	18	0	0	20	0	0	30	0	0	4	0	0	2.31514	38.5442	12	0.5	6	54	2	24	7	14	0.583333	46	0	17.6231	15.0135	13.3805	14.2089	11.7019	9.13541	7.74156
O=C(OC)c1c(C(=O)OC)cccc1	Dimethyl phthalate	131-11-3	no	4	1360	3.62	1446.67	81.7507	27.4759	2	0	6	0	24	0	2	14	8	0	0	10	0	0	10	0	0	4	0	0	2.61212	16.6801	2	0.142857	6	24	2	14	2	4	0.285714	16	0	10.552	7.94239	6.3094	7.13783	6.70191	3.96034	2.32735
O=C(OCCOC)c1c(C(=O)OCCOC)cccc1	Bis(2-methoxyethyl)phthalate	117-82-8	no	4	2070	3.86	1986.96	89.6984	41.4543	4	0	6	0	38	0	4	20	12	0	0	14	0	0	18	0	0	6	0	0	2.44033	29.2577	8	0.4	6	38	2	20	5	10	0.5	30	0	14.7947	11.5873	9.13783	9.96626	9.70191	6.11504	3.32735
O=C(OCCCCCCCC)c1c(C(=O)OCCCCCCCC)cccc1	Di-n-octyl phthalate	117-84-0	no	4	2795	2.98	2717.65	44.838	70.7861	2	0	6	0	66	0	2	28	22	0	0	24	0	0	38	0	0	4	0	0	2.2137	47.2899	16	0.571429	6	66	2	28	9	18	0.642857	58	0	20.4515	17.8419	16.2089	17.0373	13.7019	11.1354	9.74156
O=C(OCCCCC)c1c(C(=O)OCCCCC)cccc1	Dipentyl phthalate	131-18-0	no	4	2240	3.11	2138.1	54.2917	52.2246	2	0	6	0	48	0	2	22	16	0	0	18	0	0	26	0	0	4	0	0	2.37495	34.1714	10	0.454545	6	48	2	22	6	12	0.545455	40	0	16.2089	13.5992	11.9663	12.7947	10.7019	8.13541	6.74156
Oc1c(C)cc(C)cc1	2,4-Dimethylphenol	105-67-9	no	4	870	2.79	1145.71	47.169	21.5499	1	0	6	0	19	1	2	9	8	0	0	8	0	0	10	0	0	1	0	0	2.40917	10.9321	0	0	6	19	0	9	2	0	0	13	0	6.85337	5.67926	5.23205	5.85337	4.19838	2.96164	2.73803
Oc1c(C)cccc1C	2,6-Dimethylphenol	576-26-1	no	4	800	2.8	1105.71	48.0952	21.5499	1	0	6	0	19	1	2	9	8	0	0	8	0	0	10	0	0	1	0	0	2.47961	10.9321	0	0	6	19	0	9	2	0	0	13	0	6.85337	5.67926	5.23205	5.85337	4.21521	2.96762	2.74402
Oc1c(C)cccc1	2-Methylphenol	95-48-7	no	4	705	2.74	1052.78	46.0388	18.4563	1	0	6	0	16	1	2	8	7	0	0	7	0	0	8	0	0	1	0	0	2.35703	8.74566	0	0	6	16	0	8	2	0	0	10	0	5.98313	4.75661	4.3094	4.98313	3.80453	2.55096	2.32735
Oc1ccc(C)cc1	4-Methylphenol	106-44-5	no	4	740	2.76	1072.22	46.6949	18.4563	1	0	6	0	16	1	2	8	7	0	0	7	0	0	8	0	0	1	0	0	2.26464	8.74566	0	0	6	16	0	8	2	0	0	10	0	5.98313	4.75661	4.3094	4.98313	3.78769	2.54497	2.32137
S=P(SCN1C(=O)c2c(N=N1)cccc2)(OCC)OCC	Azinphos ethyl	2642-71-9	no	4	2710	5.15	2622.22	145.77	46.9247	5	0	6	0	37	0	5	21	11	0	0	12	0	0	16	0	3	3	1	2	1.87332	30.6013	7	0.318182	6	38	2	22	8	7	0.318182	30	0	15.2947	14.2882	7.93072	8.6818	10.0935	10.6843	3.49156
S=P(SCN1C(=O)c2c(N=N1)cccc2)(OC)OC	Azinphos methyl	86-50-0	no	4	2640	5.61	2544.44	167.561	40.7375	5	0	6	0	31	0	5	19	9	0	0	10	0	0	12	0	3	3	1	2	1.88027	26.2285	5	0.25	6	32	2	20	6	5	0.25	24	0	13.8805	12.874	6.51651	7.26758	9.09347	9.50922	2.07735
S=P(OCC)(Oc1ccc([N+](=O)[O-])cc1)c1ccccc1	EPN	2104-64-5	no	4	2555	4.36	2452.63	110.093	44.8131	2	0	12	0	35	0	2	21	15	0	0	14	0	0	14	0	1	4	1	1	1.90671	26.7329	6	0.272727	12	36	1	22	5	6	0.272727	23	0	15.2947	13.0499	8.40326	9.80312	10.0487	8.93015	4.43916
S=P(SCN1C(=O)c2c(C1=O)cccc2)(OC)OC	Phosmet	732-11-6	no	4	2550	5.36	2447.37	156.415	41.0995	4	0	6	0	31	0	4	19	9	0	0	11	0	0	12	0	1	4	1	2	1.97177	27.1865	5	0.25	6	32	2	20	6	5	0.25	24	0	14.0436	12.8878	7.01651	7.84493	9.02099	9.56334	2.32735
S=P(OC)(OC)Oc1nc(N(CC)CC)nc(C)c1	Pirimiphos methyl	29232-93-7	no	4	2010	3.44	1934.78	70.6111	44.9319	4	0	6	0	39	0	4	19	9	0	0	11	0	0	20	0	3	3	1	1	2.65192	38.5721	7	0.368421	6	39	0	19	6	7	0.368421	33	0	14.4663	13.6243	8.49156	8.85337	8.97401	8.54901	2.49156
S=P(OCC)(OCC)Oc1nn2c(N=C(C)C(C(=O)OCC)=C2)c1	Pyrazophos	13457-18-6	no	4	2695	3.93	2605.56	89.3506	51.8159	5	0	5	0	44	0	5	24	10	0	0	14	0	0	20	0	3	5	1	1	1.94128	40.1261	8	0.32	5	45	3	25	8	9	0.36	37	0	17.7423	15.7253	9.77602	10.4223	11.4192	10.1047	3.98735
P(=O)(OCCC)(OCCC)OCCC	Tripropyl phosphate	513-08-6	no	4	1255	2.67	1377.42	38.3916	36.6807	4	0	0	0	35	0	4	14	9	0	0	9	0	0	21	0	0	4	1	0	3.88978	37.1433	9	0.692308	0	34	0	13	10	9	0.692308	34	0	10.864	10.2173	7.24264	7.24264	6.68198	6.67824	3.62132
P(=O)(OC(C)C)(OC(C)C)OC(C)C	Triisopropyl phosphate	513-02-0	no	4	945	2.39	1188.57	28.1492	36.6807	4	0	0	0	35	0	4	14	9	0	0	9	0	0	21	0	0	4	1	0	4.32234	37.1433	6	0.461538	0	34	0	13	8	6	0.461538	34	0	11.3534	10.7067	7.73205	7.73205	6.24951	6.3621	3.4641
P(=O)(OCCCC)(OCCCC)OCCCC	Tributyl phosphate	126-73-8	no	4	1640	2.59	1640.74	33.0594	45.9614	4	0	0	0	44	0	4	17	12	0	0	12	0	0	27	0	0	4	1	0	3.94584	43.7026	12	0.75	0	43	0	16	12	12	0.75	43	0	12.9853	12.3386	9.36396	9.36396	8.18198	8.17824	5.12132
P(=O)(Oc1ccccc1)(Oc1ccccc1)Oc1ccccc1	Triphenyl phosphate	115-86-6	no	4	2490	4.59	2385	120.936	48.5199	4	0	18	0	38	0	4	23	18	0	0	18	0	0	15	0	0	4	1	0	1.59885	30.5841	6	0.24	18	40	0	25	2	6	0.24	22	0	15.96	13.1349	10.1603	12.3387	11.2349	8.53531	5.73205
P(=O)(OCC(CCCC)CC)(Oc1ccccc1)Oc1ccccc1	2-Ethylhexyl diphenyl phosphate	1241-94-7	no	4	2515	3.47	2410.53	68.976	60.0414	4	0	12	0	52	0	4	25	20	0	0	20	0	0	27	0	0	4	1	0	1.91096	43.7026	11	0.423077	12	53	0	26	9	11	0.423077	41	0	17.96	15.861	12.8864	14.3387	12.1491	10.3481	7.46033
P(=O)(OCC(CCCC)CC)(OCC(CCCC)CC)OCC(CCCC)CC	Tris(2-Ethylhexyl) phosphate	78-42-2	no	4	2555	2.32	2452.63	15.6232	83.0844	4	0	0	0	80	0	4	29	24	0	0	24	0	0	51	0	0	4	1	0	4.88119	69.9396	21	0.75	0	79	0	28	16	21	0.75	79	0	21.96	21.3133	18.3387	18.3387	13.9775	13.9738	10.9169
P(=O)(OCCOCCCC)(OCCOCCCC)OCCOCCCC	Tris(2-butoxyethyl)phosphate (TBEP)	78-51-3	no	4	2500	2.86	2395	40.775	66.9289	7	0	0	0	65	0	7	26	18	0	0	18	0	0	39	0	0	7	1	0	4.02103	62.5691	21	0.84	0	64	0	25	18	21	0.84	64	0	19.3492	17.806	13.6066	13.6066	12.682	11.4103	6.62132
P(=O)(Oc1cc(C)ccc1)(Oc1cc(C)ccc1)Oc1cc(C)ccc1	Tri-m-cresyl phosphate	563-04-2	no	4	2805	4.3	2729.41	105.911	57.8007	4	0	18	0	47	0	4	26	21	0	0	21	0	0	21	0	0	4	1	0	1.64465	37.1433	6	0.214286	18	49	0	28	2	6	0.214286	31	0	18.5707	15.9028	12.9282	14.9494	12.4164	9.76736	6.9641
P(=O)(Oc1c(C)cccc1)(Oc1c(C)cccc1)Oc1c(C)cccc1	Tri-o-cresyl phosphate	78-30-8	no	4	2615	4.19	2516.67	101.995	57.8007	4	0	18	0	47	0	4	26	21	0	0	21	0	0	21	0	0	4	1	0	1.70245	37.1433	6	0.214286	18	49	0	28	2	6	0.214286	31	0	18.5707	15.9028	12.9282	14.9494	12.4669	9.78531	6.98205
P(=O)(OCCCC)(OCCCC)Oc1ccccc1	Dibutylphenylphosphate	2528-36-1	no	4	1930	3.14	1866.67	57.1916	46.8142	4	0	6	0	42	0	4	19	14	0	0	14	0	0	23	0	0	4	1	0	2.40613	39.3298	10	0.526316	6	42	0	19	12	10	0.526316	36	0	13.9768	12.604	9.62939	10.3555	9.19962	8.29726	5.3249
P(=O)(OCCCC)(Oc1ccccc1)Oc1ccccc1	Butyldiphenylphosphate	2752-95-6	no	4	2220	3.79	2119.05	85.9582	47.6671	4	0	12	0	40	0	4	21	16	0	0	16	0	0	19	0	0	4	1	0	1.87404	34.9569	8	0.363636	12	41	0	22	7	8	0.363636	29	0	14.9684	12.8695	9.89482	11.3471	10.2173	8.41629	5.52847
P(=O)(OCC(C)C)(OCC(C)C)OCC(C)C	Triisobutylphosphate	126-71-6	no	4	1455	2.42	1510.34	25.8851	45.9614	4	0	0	0	44	0	4	17	12	0	0	12	0	0	27	0	0	4	1	0	4.23079	43.7026	9	0.5625	0	43	0	16	10	9	0.5625	43	0	13.4747	12.828	9.85337	9.85337	7.74951	7.74576	4.68885
O=C(OCCC)c1ccc(O)cc1	Propylparaben	94-13-3	no	4	1610	3.4	1618.52	70.7241	28.0075	2	0	6	0	25	1	3	13	9	0	0	10	0	0	12	0	0	3	0	0	2.21172	15.9925	3	0.230769	6	25	1	13	4	4	0.307692	18	0	9.6818	7.48732	6.22361	6.97469	6.23638	4.199	3.27847
Oc1cc(O)ccc1	Resorcinol	108-46-3	no	4	1100	3.47	1279.41	77.1112	16.1648	2	0	6	0	14	2	4	8	6	0	0	6	0	0	6	0	0	2	0	0	2.30506	6.55924	0	0	6	14	0	8	1	0	0	8	0	5.98313	4.20383	3.3094	3.98313	3.78769	2.26858	1.82137
O=C(O[C@@H]1C(=O)[C@H]2[C@](C)([C@H](C(=O)OC)C1)CC[C@H]1C(=O)O[C@H](c3cocc3)C[C@]21C)C	Salvinorin A	83729-01-5	no	4	3195	4.91	3228.57	131.087	65.5662	4	0	5	0	59	0	4	31	17	0	0	23	0	0	28	0	0	8	0	0	1.72196	42.1058	3	0.0882353	5	62	4	34	2	5	0.147059	53	0	22.5517	18.2132	14.9472	15.7233	14.6131	10.6288	7.84886
O=C(OCC)[C@@H](N[C@H](C(=O)N1[C@H](C(=O)O)C[C@H]2[C@@H]1CCC2)C)CCc1ccccc1	Ramipril	87333-19-5	no	4	3075	4.9	3066.67	131.826	68.0274	5	0	6	0	62	3	8	30	20	0	0	23	0	0	32	0	2	5	0	0	1.61425	42.4126	10	0.3125	6	64	3	32	7	11	0.34375	55	0	21.673	17.7507	14.7233	15.6814	14.4179	10.9354	8.28929
O=C(C(CC(N(C)C)C)(c1ccccc1)c1ccccc1)CC	Methadone	76-99-3	no	4	2275	3.25	2171.43	60.4663	56.8654	2	0	12	0	50	0	2	23	20	0	0	21	0	0	27	0	1	1	0	0	2.34155	32.4546	7	0.291667	12	51	1	24	9	7	0.291667	38	0	16.872	14.6205	13.7651	15.2947	11.0189	8.32793	6.97118
O[C@]1(C#C)[C@]2(CC)[C@H]([C@H]3[C@H](C(=C)C2)[C@@H]2C(=CCCC2)CC3)CC1	Desogestrel	128-13-2	no	4	2545	3.55	2442.11	72.6076	59.5258	1	0	0	0	53	1	2	23	22	0	0	22	0	0	30	0	0	1	0	0	1.68192	32.7962	1	0.0384615	0	56	2	26	3	2	0.0769231	53	1	16.2423	14.4824	14.0352	15.2423	11.0606	9.6284	9.4048
O[C@@H]1C/C(=C/C=C\2/[C@H]3[C@@](C)([C@@H]([C@@H](CCCC(C)C)C)CC3)CCC/2)/C(=C)CC1	Cholecalciferol (Vitamin D3)	67-97-0	no	4	3070	3.33	3060	59.1828	77.6609	1	0	0	0	72	1	2	28	27	0	0	27	0	0	44	0	0	1	0	0	1.55156	48.1011	6	0.2	0	74	3	30	8	6	0.2	71	0	20.3112	18.9739	18.5267	19.3112	13.3084	12.0675	11.8094
O=C(N[C@@H]1C=2C(c3c(OC)c(OC)c(OC)cc3CC1)=CC=C(OC)C(=O)C=2)C	Colchicine	64-86-8	no	4	3325	6.62	3413.33	206.939	61.3018	6	0	6	0	54	1	7	29	20	0	0	22	0	0	25	0	1	6	0	0	1.97317	37.5702	5	0.16129	6	56	5	31	3	6	0.193548	45	0	21.129	17.2505	14.301	15.5935	13.9426	9.26227	5.86586
P(=O)(OCCCCC)(OCCCCC)OCCCCC	Tripentyl phosphate	2528-38-3	no	4	1990	2.54	1917.39	29.0538	55.2422	4	0	0	0	53	0	4	20	15	0	0	15	0	0	33	0	0	4	1	0	3.98085	50.2618	15	0.789474	0	52	0	19	14	15	0.789474	52	0	15.1066	14.4599	11.4853	11.4853	9.68198	9.67824	6.62132
N(c1ccccc1)c1ccccc1	Diphenylamine	122-39-4	no	4	1610	3.78	1618.52	88.3215	29.5547	0	0	12	0	24	1	1	13	12	0	0	12	0	0	11	0	1	0	0	0	1.70738	12.6853	2	0.142857	12	25	0	14	1	2	0.142857	13	0	8.93287	7.2735	6.7735	8.22577	6.44949	4.32137	3.82137
O=C(OC(C#N)c1cc(Oc2ccccc2)ccc1)C1C(C)(C)C1(C)C	Fenpropathrin	39515-41-8	no	4	2580	3.58	2478.95	73.9115	57.5622	2	0	12	0	49	0	2	26	20	0	0	22	0	0	23	0	1	3	0	0	1.52465	30.5938	5	0.178571	12	51	1	28	4	7	0.25	37	1	18.9494	15.5228	13.8509	15.5352	12.2692	8.70123	7.42543
O=CNc1c(C)cc(C)cc1	N-(2,4-Dimethylphenylformamide	60397-77-5	no	4	1410	3.77	1480	88.5427	25.0767	1	0	6	0	22	1	2	11	8	0	0	9	0	0	11	0	1	1	0	0	2.35089	13.6433	1	0.0909091	6	22	1	11	2	2	0.181818	15	0	8.26758	6.71765	5.8094	6.56048	5.23638	3.51241	2.73803
O=C1c2c(C(=O)c3c1cccc3)cccc2	Anthraquinone	84-65-1	no	4	2050	4.62	1969.57	125.014	31.5783	2	0	12	0	24	0	2	16	12	0	0	14	0	0	8	0	0	2	0	0	1.85223	10.6617	0	0	12	26	2	18	1	0	0	12	0	11.121	8.4353	7.6188	9.12096	7.78769	5.06295	4.6547
O=C(OCc1cc(Oc2ccccc2)ccc1)C1C(C)(C)C1C=C(C)C	cis-Phenothrin	74430-92-5	no	4	2615	3.56	2516.67	72.8208	60.2226	1	0	12	0	52	0	1	26	22	0	0	23	0	0	26	0	0	3	0	0	1.39926	33.2134	6	0.214286	12	54	2	28	4	7	0.25	40	0	18.7338	15.8601	14.6353	16.3196	12.375	9.01214	7.90697
O=C(OCc1cc(Cc2ccccc2)oc1)C1C(C)(C)C1C=C(C)C	trans-Resmethrin	10453-55-1	no	4	2510	3.36	2405.26	63.8942	58.4626	1	0	11	0	51	0	1	25	19	0	0	22	0	0	26	0	0	3	0	0	1.36444	33.2134	6	0.222222	11	53	2	27	4	7	0.259259	40	0	18.0267	15.4125	14.1877	15.6125	11.875	8.79549	7.65874
O=C(OCN1C(=O)C2=C(C1=O)CCCC2)C1C(C)(C)C1C=C(C)C	Tetramethrin isomer 2	7696-12-0	no	4	2570	3.82	2468.42	85.0501	54.4178	3	0	0	0	49	0	3	24	15	0	0	19	0	0	25	0	1	4	0	0	1.54207	34.1002	4	0.153846	0	51	5	26	4	5	0.192308	46	0	17.6459	14.8478	12.7676	13.3614	11.2469	8.64709	6.77847
c12c3c(ccc1cc1c(c2)cccc1)cccc3	Benz(a)anthracene	56-55-3	no	4	2550	4.95	2447.37	137.428	39.6815	0	0	18	0	30	0	0	18	18	0	0	18	0	0	12	0	0	0	0	0	1.52562	13.1185	0	0	21	33	0	21	1	0	0	12	0	11.9494	9.9282	9.9282	11.9494	8.91582	6.22008	6.22008
c12c3cccc1-c1c4c(ccc1-c2ccc3)cccc4	Benzo(j)fluoranthene	205-82-3	no	4	2835	5.37	2764.71	155.298	43.2015	0	0	20	0	32	0	0	20	20	0	0	20	0	0	12	0	0	0	0	0	1.51212	13.1185	0	0	22	36	0	24	1	0	0	14	0	13.1041	10.9282	10.9282	13.1041	9.93265	6.97607	6.97607
c12c3c4ccc1c1c(cc2ccc3ccc4)cccc1	Benzo(a)pyrene	50-32-8	no	4	2910	5.77	2856.25	173.398	43.2015	0	0	20	0	32	0	0	20	20	0	0	20	0	0	12	0	0	0	0	0	1.49913	13.1185	0	0	24	36	0	24	1	0	0	12	0	13.1041	10.9282	10.9282	13.1041	9.91582	6.97008	6.97008
c12c3c4c5c(c1cccc2ccc3ccc4)cccc5	Benzo(e)pyrene	192-97-2	no	4	2900	5.75	2843.75	172.53	43.2015	0	0	20	0	32	0	0	20	20	0	0	20	0	0	12	0	0	0	0	0	1.56573	13.1185	0	0	24	36	0	24	1	0	0	12	0	13.1041	10.9282	10.9282	13.1041	9.93265	6.97607	6.97607
c12c3cccc1-c1c(-c2ccc3)cccc1	Fluoranthene	206-44-0	no	4	2150	4.48	2056.52	118.189	34.8279	0	0	16	0	26	0	0	16	16	0	0	16	0	0	10	0	0	0	0	0	1.69725	10.9321	0	0	17	29	0	19	1	0	0	12	0	10.5352	8.7735	8.7735	10.5352	7.94949	5.56538	5.56538
c12-c3c(cccc3)Cc1cccc2	Fluorene	86-73-7	no	4	1560	3.62	1582.76	81.1205	29.5479	0	0	12	0	23	0	0	13	13	0	0	13	0	0	10	0	0	0	0	0	1.78819	10.9321	0	0	12	25	0	15	2	0	0	13	0	8.67336	7.32591	7.32591	8.67336	6.44949	4.61181	4.61181
c12c3c4cc-5c1c(-c1c-5cccc1)ccc2ccc3ccc4	Indeno(1,2,3-cd)pyrene	193-39-5	no	4	3150	6.05	3166.67	184.31	46.7215	0	0	22	0	34	0	0	22	22	0	0	22	0	0	12	0	0	0	0	0	1.43859	13.1185	0	0	25	39	0	27	1	0	0	14	0	14.2588	11.9282	11.9282	14.2588	10.9158	7.72008	7.72008
c12c3c(ccc1cccc2)cccc3	Phenanthrene	85-01-8	no	4	1820	4.14	1776.92	104.07	31.3079	0	0	14	0	24	0	0	14	14	0	0	14	0	0	10	0	0	0	0	0	1.76483	10.9321	0	0	16	26	0	16	1	0	0	10	0	9.38047	7.7735	7.7735	9.38047	6.94949	4.81538	4.81538
c12c3c4ccc1cccc2ccc3ccc4	Pyrene	129-00-0	no	4	2210	4.78	2109.52	131.892	34.8279	0	0	16	0	26	0	0	16	16	0	0	16	0	0	10	0	0	0	0	0	1.69061	10.9321	0	0	19	29	0	19	1	0	0	10	0	10.5352	8.7735	8.7735	10.5352	7.93265	5.5594	5.5594
C(CCCCCc1ccccc1)CCCCC	n-Undecylbenzene	6742-54-7	no	4	1820	2.35	1776.92	21.1774	48.5902	0	0	6	0	45	0	0	17	17	0	0	17	0	0	28	0	0	0	0	0	1.74898	30.6098	10	0.588235	6	45	0	17	12	10	0.588235	39	0	12.184	11.4578	11.4578	12.184	8.43185	7.47134	7.47134
C(CCCCCC)CCCCCc1ccccc1	n-Dodecylbenzene	123-01-3	no	4	1950	2.35	1883.33	20.4917	51.6838	0	0	6	0	48	0	0	18	18	0	0	18	0	0	30	0	0	0	0	0	1.72963	32.7962	11	0.611111	6	48	0	18	13	11	0.611111	42	0	12.8911	12.1649	12.1649	12.8911	8.93185	7.97134	7.97134
C(CCCCCCc1ccccc1)CCCCCC	n-Tridecylbenzene	123-02-4	no	4	2070	2.36	1986.96	20.235	54.7774	0	0	6	0	51	0	0	19	19	0	0	19	0	0	32	0	0	0	0	0	1.7132	34.9826	12	0.631579	6	51	0	19	14	12	0.631579	45	0	13.5982	12.872	12.872	13.5982	9.43185	8.47134	8.47134
C(CCCCCCC)CCCCCCc1ccccc1	n-Tetradecylbenzene	1459-10-5	no	4	2190	2.37	2091.3	20.3961	57.871	0	0	6	0	54	0	0	20	20	0	0	20	0	0	34	0	0	0	0	0	1.69915	37.169	13	0.65	6	54	0	20	15	13	0.65	48	0	14.3053	13.5791	13.5791	14.3053	9.93185	8.97134	8.97134
C(CCCCCCCc1ccccc1)CCCCCCC	n-Pentadecylbenzene	2131-18-2	no	4	2300	2.37	2195.24	19.4939	60.9645	0	0	6	0	57	0	0	21	21	0	0	21	0	0	36	0	0	0	0	0	1.68705	39.3555	14	0.666667	6	57	0	21	16	14	0.666667	51	0	15.0124	14.2862	14.2862	15.0124	10.4319	9.47134	9.47134
C(CCCCCCCC)CCCCCCCc1ccccc1	n-Hexadecylbenzene	1459-09-2	no	4	2410	2.37	2305	18.5004	64.0581	0	0	6	0	60	0	0	22	22	0	0	22	0	0	38	0	0	0	0	0	1.67656	41.5419	15	0.681818	6	60	0	22	17	15	0.681818	54	0	15.7195	14.9934	14.9934	15.7195	10.9319	9.97134	9.97134
C(CCCCCCCCc1ccccc1)CCCCCCCC	n-Heptadecylbenzene	14752-75-1	no	4	2510	2.38	2405.26	18.5114	67.1517	0	0	6	0	63	0	0	23	23	0	0	23	0	0	40	0	0	0	0	0	1.66742	43.7283	16	0.695652	6	63	0	23	18	16	0.695652	57	0	16.4266	15.7005	15.7005	16.4266	11.4319	10.4713	10.4713
O=NN(CCC)CCC	N-Nitroso-di-n-propylamine	621-64-7	no	4	735	2.6	1069.44	39.324	22.8971	2	0	0	0	23	0	2	9	6	0	0	6	0	0	14	0	2	1	0	0	3.18888	16.9229	5	0.625	0	22	1	8	8	5	0.625	21	0	7.11288	6.1311	4.82843	4.82843	4.34607	3.42924	2.41421
O=C1C=C(C)CC(C)(C)C1	Isophorone	78-59-1	no	4	825	2.71	1120	43.762	25.9771	1	0	0	0	24	0	1	10	8	0	0	9	0	0	14	0	0	1	0	0	2.5379	16.2629	0	0	0	24	2	10	4	0	0	22	0	7.77602	6.89981	6.49156	6.77602	4.4948	3.69569	3.49156
O=[N+]([O-])c1c(O)cccc1	2-Nitrophenol	88-75-5	no	4	840	3.1	1128.57	61.7232	17.4	1	0	6	0	15	1	2	10	7	0	0	6	0	0	5	0	1	3	0	0	2.45222	6.72203	1	0.1	6	15	1	10	1	1	0.1	8	0	7.56048	5.02032	3.3094	3.98313	4.71521	2.63971	1.82735
Cc1cc2c(cc1)cccc2	2-Methylnaphthalene	91-57-6	no	4	1125	3.11	1294.12	60.2697	26.0279	0	0	10	0	21	0	0	11	11	0	0	11	0	0	10	0	0	0	0	0	1.97184	10.9321	0	0	11	22	0	12	2	0	0	11	0	7.6818	6.54145	6.54145	7.6818	5.36017	3.81538	3.81538
O=[N+]([O-])c1c(N)cccc1	2-Nitroaniline	88-74-4	no	4	1295	4.16	1403.33	106.958	18.3648	0	0	6	0	16	1	1	10	7	0	0	6	0	0	6	0	2	2	0	0	2.45222	7.15524	1	0.1	6	16	1	10	2	1	0.1	9	0	7.56048	5.15046	3.3094	3.98313	4.71521	2.70478	1.82735
O=[N+]([O-])c1ccc([N+](=O)[O-])cc1	1,4-Dinitrobenzene	100-25-4	no	4	1335	4.06	1430	102.204	18.6352	0	0	6	0	16	0	0	12	8	0	0	6	0	0	4	0	2	4	0	0	2.33136	6.88483	2	0.166667	6	16	2	12	1	2	0.166667	8	0	9.13783	5.83682	3.3094	3.98313	5.60906	2.99888	1.82137
O=[N+]([O-])c1c(C)c([N+](=O)[O-])ccc1	2,6-Dinitrotoluene	606-20-2	no	4	1365	3.94	1450	96.5542	21.7288	0	0	6	0	19	0	0	13	9	0	0	7	0	0	6	0	2	4	0	0	2.63825	9.07124	2	0.153846	6	19	2	13	2	2	0.153846	11	0	10.0081	6.75947	4.23205	4.85337	6.03658	3.42153	2.24402
O=[N+]([O-])c1c(C)ccc([N+](=O)[O-])c1	2,4-Dinitrotoluene	121-14-2	no	4	1475	3.77	1524.14	88.3383	21.7288	0	0	6	0	19	0	0	13	9	0	0	7	0	0	6	0	2	4	0	0	2.56244	9.07124	2	0.153846	6	19	2	13	2	2	0.153846	11	0	10.0081	6.75947	4.23205	4.85337	6.01974	3.41554	2.23803
N(=Nc1ccccc1)c1ccccc1	Azobenzene	103-33-3	no	4	1615	3.49	1622.22	74.8661	29.9879	2	0	12	0	24	0	2	14	12	0	0	12	0	0	10	0	2	0	0	0	1.6164	12.2521	2	0.133333	12	25	1	15	1	2	0.133333	12	0	9.63998	7.66793	6.7735	8.22577	6.94949	4.46858	3.82137
[nH]1c2c(c3c1cccc3)cccc2	Carbazole	86-74-8	no	4	1895	4.6	1837.5	125.005	28.2211	0	0	13	0	22	1	1	13	12	0	0	12	0	0	9	0	1	0	0	0	1.78819	10.4989	0	0	15	24	0	15	1	0	0	9	0	8.67336	7.1188	6.6188	7.96626	6.44949	4.4047	3.9047
CC1(C)C(C)C(C)(C)c2c1cc1C(C)COCc1c2	Galaxolide	1222-05-5	no	4	1900	2.96	1841.67	49.0296	49.8186	1	0	6	0	45	0	1	19	18	0	0	18	0	0	26	0	0	1	0	0	1.92007	30.3394	0	0	6	47	0	21	4	0	0	41	0	13.9996	13.1319	12.7236	13.2925	8.75889	7.51458	6.93723
O=C(C)c1c(C)cc2C(C)(C)C(C)CC(C)(C)c2c1	Tonalid	21145-77-7	no	4	1910	2.86	1850	44.3408	49.8186	1	0	6	0	45	0	1	19	17	0	0	18	0	0	26	0	0	1	0	0	2.31827	29.3814	1	0.05	6	46	1	20	4	1	0.05	39	0	14.5854	13.3474	12.9392	13.5854	8.57022	7.23665	7.03253
O=[N+]([O-])c1c(C(C)(C)C)c([N+](=O)[O-])c(C)c([N+](=O)[O-])c1C	Musk Xylene	81-15-2	no	4	1900	3.24	1841.67	61.9961	39.2339	0	0	6	0	36	0	0	21	15	0	0	12	0	0	15	0	3	6	0	0	3.38764	20.1661	3	0.142857	6	36	3	21	4	4	0.190476	27	0	16.6962	12.2911	8.5	8.9641	9.40748	6.01627	4.25
O=C(N)N1c2c(cccc2)C=Cc2c1cccc2	Carbamazepine	298-46-4	no	4	2450	6.02	2345	187.343	37.4035	1	0	12	0	30	1	2	18	14	0	0	15	0	0	12	0	2	1	0	0	1.86395	15.3965	1	0.05	12	32	2	20	2	1	0.05	18	0	12.5352	9.70632	8.2735	9.95782	8.77086	5.729	4.56538
O=C(OCC(CCCC)CC)CCCCC(=O)OCC(CCCC)CC	Bis (2-ethylhexyl) adipate	103-23-1	no	4	2490	2.41	2385	19.9823	69.9333	2	0	0	0	68	0	2	26	20	0	0	22	0	0	42	0	0	4	0	0	3.69859	51.6627	17	0.68	0	67	2	25	8	19	0.76	65	0	19.6231	17.6872	16.0542	16.2089	12.5656	10.8789	9.48502
OC(C#CC(O)(CC(C)C)C)(CC(C)C)C	2,4,7,9-Tetramethyl-5-decyn-4,7-diol	126-86-3	no	4	1305	2.22	1410	17.088	43.5806	2	0	0	0	42	2	4	16	14	0	0	14	0	0	26	0	0	2	0	0	4.12162	28.4234	6	0.4	0	41	0	15	6	6	0.4	40	1	12.9831	11.4633	10.5689	10.9831	7.04011	6.03022	5.583
S(C)c1sc2c(n1)cccc2	2-(Methylthio)benzothiazole	615-22-5	no	4	1585	4.06	1600	101.417	25.6476	1	0	9	0	18	0	1	11	10	0	0	8	0	0	7	0	1	0	0	2	1.958	13.5324	1	0.0833333	10	19	0	12	3	1	0.0833333	9	0	7.6818	7.7061	4.8094	5.56048	5.39818	5.33643	1.82735
S(=O)(=O)(NCCCC)c1ccccc1	N-Butylbenzenesulfonamide	3622-84-2	no	4	1815	4	1773.08	97.605	33.2059	2	0	6	0	29	1	3	14	10	0	0	10	0	0	15	0	1	2	0	1	2.30699	23.5341	5	0.357143	6	29	0	14	7	5	0.357143	23	0	10.4413	9.04931	6.50807	7.2342	6.66583	6.19609	3.61779
O=C(OCC(CCCC)CC)C(C#N)=C(c1ccccc1)c1ccccc1	Octocrylene	6197-30-4	no	4	2730	3.68	2644.44	77.5932	62.9474	2	0	12	0	54	0	2	27	22	0	0	24	0	0	27	0	1	2	0	0	2.00796	33.0506	9	0.321429	12	55	2	28	8	11	0.392857	40	1	19.4849	16.1501	14.8864	16.7778	13.2062	9.63086	8.71033
O=C(OC)CCCCC	Methyl hexanoate (C7)	106-70-7	no	4	475	2.04	922.857	16.142	23.2591	1	0	0	0	23	0	1	9	6	0	0	7	0	0	14	0	0	2	0	0	2.89585	18.1789	4	0.5	0	22	1	8	6	5	0.625	21	0	7.11288	6.14492	5.32843	5.40578	4.30806	3.37716	2.56066
O=C(OC)CCCCCCC	Methyl octanoate (C9)	111-11-5	no	4	830	2.13	1122.86	16.8697	29.4463	1	0	0	0	29	0	1	11	8	0	0	9	0	0	18	0	0	2	0	0	2.90293	22.5517	6	0.6	0	28	1	10	8	7	0.7	27	0	8.5271	7.55914	6.74264	6.81999	5.30806	4.37716	3.56066
O=C(OC)CCCCCCCCCCC	Methyl laurate (C13)	111-82-0	no	4	1475	2.18	1524.14	14.7071	41.8206	1	0	0	0	41	0	1	15	12	0	0	13	0	0	26	0	0	2	0	0	2.92676	31.2974	10	0.714286	0	40	1	14	12	11	0.785714	39	0	11.3555	10.3876	9.57107	9.64842	7.30806	6.37716	5.56066
O=C1C=2C(C)(C)C(C)C(C)(C)C=2CCC1	Cashmeran	33704-61-9	no	4	1450	2.57	1506.9	32.8474	40.1114	1	0	0	0	37	0	1	15	13	0	0	14	0	0	22	0	0	1	0	0	2.40464	25.0086	0	0	0	38	2	16	4	0	0	36	0	11.4307	10.6069	10.1987	10.4307	6.79256	6.06593	5.86181
O=S1(=O)N(C(C)C)C(=O)c2c(N1C)cccc2	Bentazon methyl derivative	61592-45-8	no	4	1935	4.28	1870.83	109.955	36.2011	3	0	6	0	31	0	3	17	10	0	0	11	0	0	14	0	2	3	0	1	2.31634	26.6989	1	0.0555556	6	32	1	18	4	1	0.0555556	25	0	12.7925	10.7307	7.38675	8.13783	7.86991	6.68425	3.23205
O=[N+]([O-])c1c(OC)c(C(CC)C)cc([N+](=O)[O-])c1	Dinoseb methyl ether	6099-79-2	no	4	1895	3.08	1837.5	54.6156	34.9051	0	0	6	0	32	0	0	18	13	0	0	11	0	0	14	0	2	5	0	0	2.92106	19.7329	5	0.277778	6	32	2	18	5	5	0.277778	24	0	13.8699	10.3748	7.43916	8.00807	8.41712	5.42596	3.63608
O=[N+]([O-])c1ccc(OC)cc1	4-Nitroanisole	100-17-4	no	4	1275	3.63	1390.32	82.6092	20.4936	1	0	6	0	18	0	1	11	8	0	0	7	0	0	7	0	1	3	0	0	2.28136	10.8244	2	0.181818	6	18	1	11	2	2	0.181818	11	0	8.26758	5.98136	4.3094	4.98313	5.23638	3.02249	1.82137
S=P(OCCSCC)(OCC)OCC	Demeton, O	298-03-3	no	4	1595	3.06	1607.41	55.0562	38.5851	3	0	0	0	33	0	3	14	9	0	0	8	0	0	19	0	0	3	1	2	3.70939	35.1389	9	0.692308	0	32	0	13	11	9	0.692308	32	0	10.864	11.5514	6.53553	6.53553	6.68198	8.50573	2.62132
S=P(SCCSCC)(OCC)OCC	Disulfoton	298-04-4	no	4	1850	3.37	1800	68.3057	40.6831	2	0	0	0	33	0	2	14	9	0	0	8	0	0	19	0	0	2	1	3	3.70939	33.2229	9	0.692308	0	32	0	13	11	9	0.692308	32	0	10.864	12.3679	6.53553	6.53553	6.68198	10.1785	2.62132
S(P(SCCC)(=O)OCC)CCC	Ethoprophos	13194-48-4	no	4	1625	3.22	1629.63	62.3113	37.7831	2	0	0	0	32	0	2	13	8	0	0	8	0	0	19	0	0	2	1	2	3.83511	31.1249	8	0.666667	0	31	0	12	10	8	0.666667	31	0	10.1569	11.1432	6.53553	6.53553	6.18198	9.52383	3.12132
[SH0](=O)(C)c1ccc(OP(=S)(OCC)OCC)cc1	Fensulfothion	115-90-2	no	4	2350	4.57	2245	120.913	43.3335	4	0	6	0	35	0	4	18	11	0	0	11	0	0	17	0	0	4	1	2	2.42625	35.0505	7	0.388889	6	35	0	18	8	7	0.388889	29	0	13.596	13.1477	7.72361	8.39734	8.50415	9.64051	3.23558
S=P(OC)(OC)Oc1ccc([N+](=O)[O-])cc1	Methyl parathion	298-00-0	no	4	1950	3.93	1883.33	93.6599	32.3879	3	0	6	0	26	0	3	16	9	0	0	8	0	0	10	0	1	5	1	1	2.381	24.2761	5	0.3125	6	26	1	16	6	5	0.3125	19	0	12.1818	10.3642	5.3094	5.98313	7.50415	6.71708	1.82137
P(=O)(O/C(=C/C(=O)OC)/C)(OC)OC	Mevinphos	7786-34-7	no	4	1330	3.31	1426.67	67.4876	29.4303	5	0	0	0	27	0	5	14	6	0	0	7	0	0	13	0	0	6	1	0	3.98216	31.2717	5	0.384615	0	26	2	13	6	6	0.461538	24	0	11.1902	9.36848	5.57735	5.86181	6.46967	5.10536	1.07735
S=P(SCC(=O)NC)(OC)OC	Dimethoate	60-51-5	no	4	1740	4.61	1715.38	126.121	29.7375	3	0	0	0	24	1	4	12	4	0	0	5	0	0	12	0	1	3	1	2	3.72953	24.9085	5	0.454545	0	23	1	11	6	6	0.545455	22	0	9.61288	9.72298	4.20711	4.28446	5.57583	7.37198	0.353553
O=CCCCCCCCC	Nonaneal	124-19-6	no	4	795	2.18	1102.86	19.4167	28.6443	1	0	0	0	28	0	1	10	8	0	0	9	0	0	18	0	0	1	0	0	2.65217	20.6357	7	0.777778	0	27	1	9	10	7	0.777778	26	0	7.65685	6.93535	6.5271	6.65685	4.91421	4.35106	4.11536
O=C1Sc2c(N1)cccc2	2-Hydroxy Benzothiazole	934-34-9	no	4	1670	4.85	1662.96	137.563	20.456	1	0	6	0	15	1	2	10	7	0	0	7	0	0	5	0	1	1	0	1	2.01539	9.36403	0	0	6	16	1	11	1	0	0	9	0	6.97469	5.94239	3.8094	4.56048	4.86017	3.75622	1.82735
Oc1ccc(C(C)(C)C)cc1	4-tert-Butylphenol	98-54-4	no	4	1115	2.8	1288.24	45.9821	27.7371	1	0	6	0	25	1	2	11	10	0	0	10	0	0	14	0	0	1	0	0	2.42745	15.3049	0	0	6	25	0	11	4	1	0.0909091	19	0	8.48313	7.25661	6.8094	7.48313	4.99902	3.79497	3.57137
S(C)c1nc(NC(C)(C)C)nc(NC2CC2)n1	Irgarol	28159-98-0	no	4	2160	3.82	2065.22	87.6045	40.4291	3	0	6	0	36	2	5	17	9	0	0	11	0	0	19	0	5	0	0	1	1.87493	28.3309	4	0.222222	6	37	0	18	4	5	0.277778	31	0	12.4663	11.5579	7.99156	8.22361	7.95964	7.03393	2.8165
O=C(N(C)C)Nc1ccc(C(C)C)cc1	Isopruturon	34123-59-6	no	4	1970	3.82	1900	88.4501	36.1243	1	0	6	0	33	1	2	15	11	0	0	12	0	0	18	0	2	1	0	0	2.27112	23.2757	3	0.2	6	33	1	15	4	4	0.266667	26	0	11.4223	9.74221	8.38675	9.13783	7.00291	5.0869	3.26474
S(C)C=1N(N)C(=O)C(C(C)(C)C)=NN=1	Metribuzin	21087-64-9	no	4	1935	4.32	1870.83	111.807	31.5171	4	0	0	0	28	1	5	14	6	0	0	8	0	0	14	0	4	1	0	1	2.71098	19.8629	0	0	0	28	3	14	4	2	0.142857	25	0	10.9307	9.55198	6	6.23205	6.37523	5.39387	2
O=C(Oc1c(C)c(C)nc(N(C)C)n1)N(C)C	Primicarb	23103-98-2	no	4	1885	3.82	1829.17	88.9421	37.3663	3	0	6	0	35	0	3	17	8	0	0	11	0	0	18	0	4	2	0	0	2.63241	29.1517	3	0.176471	6	35	1	17	4	4	0.235294	28	0	13.1628	11.1053	8.5	8.88675	7.82428	5.24287	1.5
Oc1ccc(CCCCCCCCC)cc1	4-n-Nonylphenol	104-40-5	no	4	1930	2.81	1866.67	41.9096	43.205	1	0	6	0	40	1	2	16	15	0	0	15	0	0	24	0	0	1	0	0	1.84305	26.237	8	0.5	6	40	0	16	10	8	0.5	34	0	11.64	10.4135	9.96626	10.64	7.8257	6.60563	6.38203
Oc1c(C(C)C)cccc1	2-isopropylphenol	88-69-7	no	4	960	2.71	1197.14	42.8689	24.6435	1	0	6	0	22	1	2	10	9	0	0	9	0	0	12	0	0	1	0	0	2.44128	13.1185	1	0.1	6	22	0	10	4	1	0.1	16	0	7.56048	6.33396	5.88675	6.56048	4.71521	3.49433	3.27073
C(Cc1ccccc1)(C)C	Isobutylbenzene	538-93-2	no	4	625	2.18	1008.33	20.7233	26.9351	0	0	6	0	24	0	0	10	10	0	0	10	0	0	14	0	0	0	0	0	2.16355	15.3049	2	0.2	6	24	0	10	4	2	0.2	18	0	7.39734	6.67121	6.67121	7.39734	4.78769	3.82719	3.82719
C(C)(C)c1cc(C)ccc1	1-Methyl-3-isopropylbenzene (m-cymene)	535-77-3	no	4	645	2.21	1019.44	21.9582	26.9351	0	0	6	0	24	0	0	10	10	0	0	10	0	0	14	0	0	0	0	0	2.36256	15.3049	1	0.1	6	24	0	10	4	1	0.1	18	0	7.56048	6.88675	6.88675	7.56048	4.69838	3.76474	3.76474
C(C)(C)c1ccc(C)cc1	1-Methyl-4-isopropylbenzene (p-cymene)	99-87-6	no	4	655	2.2	1025	21.4179	26.9351	0	0	6	0	24	0	0	10	10	0	0	10	0	0	14	0	0	0	0	0	2.30101	15.3049	1	0.1	6	24	0	10	4	1	0.1	18	0	7.56048	6.88675	6.88675	7.56048	4.69838	3.76474	3.76474
C(C)(C)c1c(C)cccc1	1-Methyl-2-isopropylbenzene (o-cymene)	527-84-4	no	4	670	2.28	1033.33	25.0068	26.9351	0	0	6	0	24	0	0	10	10	0	0	10	0	0	14	0	0	0	0	0	2.44128	15.3049	1	0.1	6	24	0	10	4	1	0.1	18	0	7.56048	6.88675	6.88675	7.56048	4.71521	3.77073	3.77073
C(Cc1ccc(C)cc1)C	1-Methyl-4-n-propylbenzene	1074-55-1	no	4	700	2.24	1050	22.9229	26.9351	0	0	6	0	24	0	0	10	10	0	0	10	0	0	14	0	0	0	0	0	2.16951	15.3049	2	0.2	6	24	0	10	4	2	0.2	18	0	7.39734	6.72361	6.72361	7.39734	4.8257	3.88203	3.88203
C(C)c1c(C)ccc(C)c1	1,4-Dimethyl-2-ethylbenzene	1758-88-9	no	4	745	2.3	1075	25.3542	26.9351	0	0	6	0	24	0	0	10	10	0	0	10	0	0	14	0	0	0	0	0	2.42418	15.3049	1	0.1	6	24	0	10	3	1	0.1	18	0	7.56048	6.93916	6.93916	7.56048	4.73638	3.79869	3.79869
C(CCc1ccccc1)CC	n-Pentylbenzene	538-68-1	no	4	890	2.28	1157.14	23.4191	30.0287	0	0	6	0	27	0	0	11	11	0	0	11	0	0	16	0	0	0	0	0	1.97868	17.4913	4	0.363636	6	27	0	11	6	4	0.363636	21	0	7.94131	7.21518	7.21518	7.94131	5.43185	4.47134	4.47134
C(C)(C)(C)c1ccc(CC)cc1	t-1-Butyl-4-ethylbenzene	7364-19-4	no	4	930	2.27	1180	22.6914	33.1223	0	0	6	0	30	0	0	12	12	0	0	12	0	0	18	0	0	0	0	0	2.38616	19.6777	1	0.0833333	6	30	0	12	4	2	0.166667	24	0	9.19023	8.51651	8.51651	9.19023	5.53702	4.63203	4.63203
C(C)c1cc(C)ccc1	3-Ethyltoluene	620-14-4	no	4	545	2.2	962.857	22.6252	23.8415	0	0	6	0	21	0	0	9	9	0	0	9	0	0	12	0	0	0	0	0	2.28597	13.1185	1	0.111111	6	21	0	9	3	1	0.111111	15	0	6.69023	6.01651	6.01651	6.69023	4.3257	3.38203	3.38203
C(=C)(C)[C@H]1CC=C(C)CC1	(R)-(+)-Limonene	5989-27-5	no	4	660	2.06	1027.78	14.896	28.2687	0	0	0	0	26	0	0	10	10	0	0	10	0	0	16	0	0	0	0	0	2.28078	17.4913	1	0.1	0	26	2	10	4	1	0.1	24	0	7.56048	6.98313	6.98313	7.56048	4.69838	4.0092	4.0092
C=C1[C@H]2C(C)(C)[C@H](C2)CC1	(-)-beta-Pinene	18172-67-3	no	4	570	2.04	977.143	14.885	28.2687	0	0	0	0	26	0	0	10	10	0	0	10	0	0	16	0	0	0	0	0	2.1653	17.4913	0	0	0	27	1	11	4	0	0	26	0	7.35337	6.98313	6.98313	7.35337	4.62103	4.29788	4.29788
Cc1c(C)cccc1C	1,2,3-Trimethylbenzene	526-73-8	no	4	645	2.39	1019.44	30.2938	23.8415	0	0	6	0	21	0	0	9	9	0	0	9	0	0	12	0	0	0	0	0	2.47961	13.1185	0	0	6	21	0	9	2	0	0	15	0	6.85337	6.23205	6.23205	6.85337	4.21521	3.24402	3.24402
Oc1ccc(C(C)(c2ccc(O)cc2)c2ccccc2)cc1	Bisphenol AP	1571-75-1	no	4	2810	5.71	2735.29	171.18	48.8063	2	0	18	0	40	2	4	22	20	0	0	20	0	0	18	0	0	2	0	0	1.78068	19.6777	3	0.125	18	42	0	24	3	3	0.125	24	0	15.5791	12.4	11.5056	13.5791	10.6032	7.25063	6.80342
Oc1ccc(C(CC)(C)c2ccc(O)cc2)cc1	Bisphenol B	77-40-7	no	4	2370	4.62	2265	123.043	41.7663	2	0	12	0	36	2	4	18	16	0	0	16	0	0	18	0	0	2	0	0	2.01242	19.6777	3	0.157895	12	37	0	19	5	3	0.157895	25	0	13.1734	10.7203	9.82591	11.1734	8.5587	6.15061	5.70339
Oc1ccc(Cc2ccc(O)cc2)cc1	Bisphenol F	620-92-8	no	4	2155	4.85	2060.87	135.313	32.4855	2	0	12	0	27	2	4	15	13	0	0	13	0	0	12	0	0	2	0	0	1.69624	13.1185	2	0.125	12	28	0	16	2	2	0.125	16	0	10.6734	8.22034	7.32591	8.67336	7.23718	4.79705	4.34984
Oc1ccc(C2(c3ccc(O)cc3)CCCCC2)cc1	Bisphenol Z	843-55-0	no	4	2695	5.26	2605.56	150.941	46.6199	2	0	12	0	40	2	4	20	18	0	0	18	0	0	20	0	0	2	0	0	1.74188	21.8641	2	0.0909091	12	42	0	22	2	2	0.0909091	30	0	14.0018	11.5488	10.6543	12.0018	9.70514	7.29705	6.84984
[truncated: 247 more columns]

## Sheet: Test set
SMILES	Name	CAS no.	Early compound	Group	RT 1	RT 2	Alkane RI	PEG-2I (values for compounds with -999 could not be calculated)	apol	a_acc	a_acid	a_aro	a_base	a_count	a_don	a_donacc	a_heavy	a_hyd	a_nB	a_nBr	a_nC	a_nCl	a_nF	a_nH	a_nI	a_nN	a_nO	a_nP	a_nS	balabanJ	bpol	b_1rotN	b_1rotR	b_ar	b_count	b_double	b_heavy	b_max1len	b_rotN	b_rotR	b_single	b_triple	chi0	chi0v	chi0v_C	chi0_C	chi1	chi1v	chi1v_C
ClC1C(Cl)C(Cl)C(Cl)C(Cl)C1Cl	beta-BHC	319-85-7	no	2	1770	3.98	1738.46	96.8392	27.6408	0	0	0	0	18	0	0	12	12	0	0	6	6	0	6	0	0	0	0	0	2.76025	9.07924	0	0	0	18	0	12	2	0	0	18	0	9.4641	10.2675	3.4641	3.4641	5.4641	5.92792	2
Cl[C@H]1[C@H](Cl)C[C@@H]2[C@@]3(Cl)C(Cl)(Cl)[C@](Cl)(C(Cl)=C3Cl)[C@H]12	trans-Chlordane	5103-74-2	no	2	2220	3.57	2119.05	75.7703	39.0408	0	0	0	0	24	0	0	18	17	0	0	10	8	0	6	0	0	0	0	0	2.2066	9.91924	0	0	0	26	1	20	2	0	0	25	0	13.6712	14.5877	5.51651	5.67121	8.11393	8.35483	3.64385
ClC1(Cl)[C@]2(Cl)C(Cl)=C(Cl)C1(Cl)[C@@H]1[C@H]2CO[SH0](=O)OC1	Endosulfan I	959-98-8	no	2	2220	3.7	2119.05	81.7904	38.2268	3	0	0	0	25	0	3	19	14	0	0	9	6	0	6	0	0	3	0	1	2.11182	17.2892	0	0	0	27	1	21	2	0	0	26	0	14.2152	14.3218	5.06891	5.22361	8.68641	8.45621	2.97718
Clc1ccc(OS(=O)(=O)c2ccccc2)cc1	Fenson	80-38-6	no	2	2090	4.38	2004.35	113.678	34.6071	3	0	12	0	26	0	3	17	13	0	0	12	1	0	9	0	0	3	0	1	1.83799	18.6509	3	0.166667	12	27	0	18	2	3	0.166667	15	0	12.3031	10.2795	6.69615	8.09601	8.07732	6.61549	3.73205
ClC1(Cl)[C@]2(Cl)C(Cl)=C(Cl)[C@@]1(Cl)[C@H]1[C@@H]2[C@@H]2C=C[C@H]1C2	Isodrin	465-73-6	no	2	2110	3.63	2021.74	78.9064	39.5343	0	0	0	0	26	0	0	18	17	0	0	12	6	0	8	0	0	0	0	0	1.95842	11.2657	0	0	0	29	2	21	2	0	0	27	0	13.0854	13.4746	6.67121	7.08542	8.27573	8.04553	4.64385
Clc1c(Cl)c(Cl)cc(Cl)c1Cl	Pentachlorobenzene	608-93-5	no	2	1455	3.13	1510.34	58.7645	22.1268	0	0	6	0	12	0	0	11	11	0	0	6	5	0	1	0	0	0	0	0	2.67519	3.19321	0	0	6	12	0	11	1	0	0	6	0	8.59386	8.74682	3.07735	3.59386	5.03658	4.41208	1.57735
Clc1c(Cl)c(Cl)c(SC)c(Cl)c1Cl	Pentachlorothioanisole	1825-19-0	no	2	2010	3.77	1934.78	85.893	28.1204	0	0	6	0	16	0	0	13	13	0	0	7	5	0	3	0	0	0	0	1	2.82472	7.65962	1	0.0769231	6	16	0	13	3	1	0.0769231	10	0	10.1712	10.8942	4	4.4641	6.00211	6.17185	1.5
O(CCOCCOCCO)CCOCCO	PEG5	4792-15-8	no	3	1800	3.83	1761.54	89.7859	37.0814	6	0	0	0	38	2	8	16	10	0	0	10	0	0	22	0	0	6	0	0	2.82826	31.7146	13	0.866667	0	37	0	15	17	13	0.866667	37	0	11.8995	9.59849	7.07107	7.07107	7.91421	5.44186	2.5
O(CCOCCOCCO)CCOCCOCCO	PEG6	2615-15-8	no	3	2135	4.02	2043.48	96.9166	44.0706	7	0	0	0	45	2	9	19	12	0	0	12	0	0	26	0	0	7	0	0	2.8767	38.0034	16	0.888889	0	44	0	18	20	16	0.888889	44	0	14.0208	11.4209	8.48528	8.48528	9.41421	6.51921	3
C(CCCCCC)CCCCC	dodecane	112-40-3	no	3	965	1.79	1200	0.231545	38.4566	0	0	0	0	38	0	0	12	12	0	0	12	0	0	26	0	0	0	0	0	2.72724	28.4234	9	0.818182	0	37	0	11	13	9	0.818182	37	0	9.07107	9.07107	9.07107	9.07107	5.91421	5.91421	5.91421
C(CCCCCC)CCCCCC	tridecane	629-50-5	no	3	1135	1.82	1300	0.46309	41.5502	0	0	0	0	41	0	0	13	13	0	0	13	0	0	28	0	0	0	0	0	2.75815	30.6098	10	0.833333	0	40	0	12	14	10	0.833333	40	0	9.77817	9.77817	9.77817	9.77817	6.41421	6.41421	6.41421
C(CCCCCCC)CCCCCCC	pentadecane	629-62-9	no	3	1440	1.86	1500	0	47.7374	0	0	0	0	47	0	0	15	15	0	0	15	0	0	32	0	0	0	0	0	2.80793	34.9826	12	0.857143	0	46	0	14	16	12	0.857143	46	0	11.1924	11.1924	11.1924	11.1924	7.41421	7.41421	7.41421
C(CCCCCCCC)CCCCCCC	hexadecane	544-76-3	no	3	1585	1.87	1600	0	50.831	0	0	0	0	50	0	0	16	16	0	0	16	0	0	34	0	0	0	0	0	2.82826	37.169	13	0.866667	0	49	0	15	17	13	0.866667	49	0	11.8995	11.8995	11.8995	11.8995	7.91421	7.91421	7.91421
C(CCCCCCCC)CCCCCCCC	heptadecane	629-78-7	no	3	1720	1.89	1700	0.231545	53.9245	0	0	0	0	53	0	0	17	17	0	0	17	0	0	36	0	0	0	0	0	2.84626	39.3555	14	0.875	0	52	0	16	18	14	0.875	52	0	12.6066	12.6066	12.6066	12.6066	8.41421	8.41421	8.41421
C(CCCCCCCCCC)CCCCCCCCCC	henicosane	629-94-7	no	3	2200	1.94	2100	0.46309	66.2989	0	0	0	0	65	0	0	21	21	0	0	21	0	0	44	0	0	0	0	0	2.90144	48.1011	18	0.9	0	64	0	20	22	18	0.9	64	0	15.435	15.435	15.435	15.435	10.4142	10.4142	10.4142
C(CCCCCCCCCCC)CCCCCCCCCCC	tricosane	638-67-5	no	3	2405	1.97	2300	0	72.4861	0	0	0	0	71	0	0	23	23	0	0	23	0	0	48	0	0	0	0	0	2.92196	52.4739	20	0.909091	0	70	0	22	24	20	0.909091	70	0	16.8492	16.8492	16.8492	16.8492	11.4142	11.4142	11.4142
C(CCCCCCCCCCCC)CCCCCCCCCCCC	pentacosane	629-99-2	no	3	2600	1.99	2500	0.231545	78.6732	0	0	0	0	77	0	0	25	25	0	0	25	0	0	52	0	0	0	0	0	2.93925	56.8468	22	0.916667	0	76	0	24	26	22	0.916667	76	0	18.2635	18.2635	18.2635	18.2635	12.4142	12.4142	12.4142
C(CCCCCCCCCCCCCCC)CCCCCCCCCCCCCC	triacontane	638-68-6	no	3	3025	2.05	3000	0.46309	94.1412	0	0	0	0	92	0	0	30	30	0	0	30	0	0	62	0	0	0	0	0	2.97252	67.7788	27	0.931035	0	91	0	29	31	27	0.931035	91	0	21.799	21.799	21.799	21.799	14.9142	14.9142	14.9142
C(CCCCCCCCCCCCCCCCC)CCCCCCCCCCCCCCCC	tetratriacontane	14167-59-0	no	3	3315	2.14	3400	0.46309	106.516	0	0	0	0	104	0	0	34	34	0	0	34	0	0	70	0	0	0	0	0	2.99217	76.5245	31	0.939394	0	103	0	33	35	31	0.939394	103	0	24.6274	24.6274	24.6274	24.6274	16.9142	16.9142	16.9142
OCCCCCCC	1-Heptanol	111-70-6	no	3	555	2.09	968.571	17.3989	23.7907	1	0	0	0	24	1	2	8	7	0	0	7	0	0	16	0	0	1	0	0	2.53006	17.4913	5	0.714286	0	23	0	7	9	5	0.714286	23	0	6.24264	5.68985	5.24264	5.24264	3.91421	3.52333	3.20711
O(CCOCCOC)CCOCCOC	Tetraglyme	143-24-8	no	3	1440	2.9	1500	48.1613	36.2794	5	0	0	0	37	0	5	15	10	0	0	10	0	0	22	0	0	5	0	0	2.80793	33.6306	12	0.857143	0	36	0	14	16	12	0.857143	36	0	11.1924	9.6981	7.65685	7.65685	7.41421	5.1259	2
Clc1nc(NC(C)C)nc(NCC)n1	Atrazine	1912-24-9	no	2	1775	3.62	1742.31	80.1501	31.0951	3	0	6	0	28	2	5	14	6	0	0	8	1	0	14	0	5	0	0	0	2.38778	21.0049	4	0.285714	6	28	0	14	4	4	0.285714	22	0	10.552	9.25999	5.78446	6.01651	6.61339	4.91262	1.86181
N(c1nc(C)cc(C2CC2)n1)c1ccccc1	Cyprodinil	121552-61-2	no	4	2125	3.86	2034.78	89.5273	37.9419	2	0	12	0	32	1	3	17	13	0	0	14	0	0	15	0	3	0	0	0	1.51317	19.6981	3	0.157895	12	34	0	19	2	3	0.157895	22	0	11.6649	9.85009	8.45567	9.54361	8.30966	5.98763	4.59321
FC1(F)Oc2c(-c3c(C#N)c[nH]c3)cccc2O1	Fludioxonil	131341-86-1	no	1	2260	4.96	2157.14	139.787	30.0388	3	0	11	0	24	1	4	18	12	0	0	12	0	2	6	0	2	2	0	0	1.7646	14.1172	1	0.05	11	26	0	20	2	2	0.1	14	1	12.7507	8.90639	6.38675	7.62939	8.60528	5.06679	3.07137
O=C1N(C)C(N(C)C)=NC(=O)N1C1CCCCC1	Hexazinone (Velpar)	51235-04-2	no	4	2465	5.3	2360	153.931	40.4599	3	0	0	0	38	0	3	18	9	0	0	12	0	0	20	0	4	2	0	0	2.07859	31.0401	2	0.105263	0	39	3	19	4	2	0.105263	36	0	13.2841	11.2182	8.61288	8.84494	8.51974	6.38983	2.8165
Cl/C=C(\OP(=O)(OCC)OCC)/c1c(Cl)cc(Cl)cc1	Chlorfenvinphos	470-90-6	no	2	2150	3.64	2056.52	79.289	43.8331	4	0	6	0	34	0	4	20	15	0	0	12	3	0	14	0	0	4	1	0	2.69621	30.7509	7	0.35	6	34	1	20	8	7	0.35	27	0	15.1734	14.0999	7.72361	8.55204	9.45284	8.45183	3.69092
S=P(SCSP(=S)(OCC)OCC)(OCC)OCC	Ethion	563-12-2	no	4	2370	3.82	2265	85.9957	52.5774	4	0	0	0	41	0	4	19	9	0	0	9	0	0	22	0	0	4	2	4	4.27131	44.3946	12	0.666667	0	40	0	18	12	12	0.666667	40	0	14.7782	16.7508	7.53553	7.53553	8.94975	14.4787	2.82843
S=P(O/C=C(/C(=O)OC)\C)(OC)OC	Methacrifos	62610-77-9	no	4	1435	3.18	1496.67	61.1433	31.5283	4	0	0	0	27	0	4	14	6	0	0	7	0	0	13	0	0	5	1	1	3.92722	29.1737	5	0.384615	0	26	2	13	6	6	0.461538	24	0	11.1902	10.185	5.57735	5.86181	6.48651	6.19371	1.03868
O=CCC(CCCC(O)(C)C)C	3,7-Dimethyl-7-hydroxyoctanal	107-75-5	no	4	1110	2.57	1285.29	35.3651	32.5399	2	0	0	0	32	1	3	12	9	0	0	10	0	0	20	0	0	2	0	0	3.31067	22.8221	6	0.545455	0	31	1	11	9	6	0.545455	30	0	9.61288	8.33859	7.48313	7.61288	5.45451	4.61496	4.15565
O(C)c1c(O)ccc(CC=C)c1	Eugenol	97-53-0	no	4	1215	3	1351.61	54.1516	27.2055	2	0	6	0	24	1	3	12	10	0	0	10	0	0	12	0	0	2	0	0	2.36295	15.0345	3	0.25	6	24	1	12	3	3	0.25	17	0	8.97469	7.07908	6.22361	7.26758	5.77439	3.74406	2.90808
OC/C=C(/CC/C=C(/CCC=C(C)C)\C)\C	Farnesol	4602-84-0	no	4	1740	2.53	1715.38	29.798	44.5386	1	0	0	0	42	1	2	16	15	0	0	15	0	0	26	0	0	1	0	0	3.33691	28.4234	7	0.466667	0	41	3	15	6	7	0.466667	38	0	12.3889	11.2148	10.7676	11.3889	7.55775	6.1141	5.79788
O(C)c1c(O)ccc(/C=C/C)c1	Isoeugenol	97-54-1	no	4	1360	3.14	1446.67	59.5224	27.2055	2	0	6	0	24	1	3	12	10	0	0	10	0	0	12	0	0	2	0	0	2.36526	15.0345	2	0.166667	6	24	1	12	3	2	0.166667	17	0	8.97469	7.24221	6.38675	7.26758	5.77439	3.77337	2.93739
O(C)c1ccc(CC=C)cc1	4-Allylanisole	140-67-0	no	4	960	2.72	1197.14	43.332	26.4035	1	0	6	0	23	0	1	11	10	0	0	10	0	0	12	0	0	1	0	0	2.16923	15.0345	3	0.272727	6	23	1	11	3	3	0.272727	16	0	8.10445	6.70921	6.30096	7.39734	5.3637	3.60379	2.99142
O=C(OCc1ccccc1)c1c(O)cccc1	Benzyl salicylate	118-58-1	no	4	1930	3.67	1866.67	81.7353	35.0475	2	0	12	0	29	1	3	17	13	0	0	14	0	0	12	0	0	3	0	0	1.7072	15.9925	3	0.166667	12	30	1	18	2	4	0.222222	17	0	12.0876	9.16697	7.90326	9.38047	8.27086	5.26212	4.34159
O=C(OC)C#CCCCCC	Methyl 2-octynoate	111-12-6	no	4	965	2.63	1200	39.1311	26.7791	1	0	0	0	25	0	1	11	8	0	0	9	0	0	14	0	0	2	0	0	2.91947	18.1789	5	0.5	0	24	1	10	6	6	0.6	22	1	8.5271	7.14492	6.32843	6.81999	5.30806	3.87716	3.06066
C(=C)Cc1cc2OCOc2cc1	Safrole	94-59-7	no	4	1115	2.97	1288.24	53.8546	25.8719	2	0	6	0	22	0	2	12	9	0	0	10	0	0	10	0	0	2	0	0	1.86122	14.7641	2	0.153846	6	23	1	13	3	2	0.153846	16	0	8.38891	6.74722	5.93072	6.97469	5.89818	3.89368	2.90808
BrC(Br)Br	Bromoform	75-25-2	yes	2	425	2.69	894.444	-999	11.5768	0	0	0	0	5	0	0	4	3	0	3	1	0	0	1	0	0	0	0	0	2.32379	4.96321	0	0	0	4	0	3	2	0	0	4	0	3.57735	6.46923	0.57735	0.57735	1.73205	3.40168	0
Clc1c(C)cccc1	2-Chlorotoluene	95-49-8	no	2	520	2.39	948.571	31.7547	19.1676	0	0	6	0	15	0	0	8	8	0	0	7	1	0	7	0	0	0	0	0	2.35703	8.07245	0	0	6	15	0	8	2	0	0	9	0	5.98313	5.44329	4.3094	4.98313	3.80453	2.8943	2.32735
ClCC=CCCl	1,4-Dichloro-2-butene (cis/trans) 2	110-57-6	no	2	480	2.57	925.714	40.6196	15.4008	0	0	0	0	12	0	0	6	6	0	0	4	2	0	6	0	0	0	0	0	2.40091	7.39924	2	0.4	0	11	1	5	3	2	0.4	10	0	4.82843	4.8367	2.56891	2.82843	2.91421	2.7534	1.14983
ClC(Cl)=C(Cl)C(Cl)=C(Cl)Cl	Hexachloro-1,3-butadiene	87-68-3	no	2	980	2.43	1208.82	29.7671	20.12	0	0	0	0	10	0	0	10	8	0	0	4	6	0	0	0	0	0	0	0	3.8869	2.52	1	0.111111	0	9	2	9	2	1	0.111111	7	0	8.3094	8.80336	2	2.3094	4.4641	4.15168	0.75
c12c(cccc1)cccc2	Naphthalene	91-20-3	no	4	935	3.16	1182.86	63.8733	22.9343	0	0	10	0	18	0	0	10	10	0	0	10	0	0	8	0	0	0	0	0	1.97345	8.74566	0	0	11	19	0	11	1	0	0	8	0	6.81155	5.6188	5.6188	6.81155	4.96633	3.4047	3.4047
C(=C)c1ccccc1	Styrene	100-42-5	yes	4	425	2.28	894.444	-999	19.4143	0	0	6	0	16	0	0	8	8	0	0	8	0	0	8	0	0	0	0	0	2.19956	8.74566	1	0.125	6	16	1	8	2	1	0.125	9	0	5.81999	4.67121	4.67121	5.81999	3.93185	2.60761	2.60761
ClC(Cl)=C(Cl)Cl	Tetrachloroethene	127-18-4	yes	2	300	1.92	825	-999	12.24	0	0	0	0	6	0	0	6	4	0	0	2	4	0	0	0	0	0	0	0	3.13448	1.68	0	0	0	5	1	5	2	0	0	4	0	5.1547	5.53557	1	1.1547	2.64273	2.51779	0.25
ClC(CCl)CCl	1,2,3-Trichloropropane	96-18-4	no	2	480	2.5	925.714	37.3779	15.154	0	0	0	0	11	0	0	6	6	0	0	3	3	0	5	0	0	0	0	0	2.75418	6.72604	2	0.4	0	10	0	5	4	2	0.4	10	0	4.99156	5.39324	1.99156	1.99156	2.80806	3.07472	0.816497
Cc1c(C)cccc1	o-Xylene	95-47-6	yes	4	425	2.18	894.444	-999	20.7479	0	0	6	0	18	0	0	8	8	0	0	8	0	0	10	0	0	0	0	0	2.35703	10.9321	0	0	6	18	0	8	2	0	0	12	0	5.98313	5.3094	5.3094	5.98313	3.80453	2.82735	2.82735
Cc1ccc(C)cc1	p-Xylene	106-42-3	yes	4	395	2.07	877.778	-999	20.7479	0	0	6	0	18	0	0	8	8	0	0	8	0	0	10	0	0	0	0	0	2.26464	10.9321	0	0	6	18	0	8	2	0	0	12	0	5.98313	5.3094	5.3094	5.98313	3.78769	2.82137	2.82137
ClCCO[SH0](=O)OC(COc1ccc(C(C)(C)C)cc1)C	Aramite isomer 2	140-57-8	no	2	2325	3.33	2220	63.7211	50.0242	4	0	6	0	44	0	4	21	16	0	0	15	1	0	23	0	0	4	0	1	2.16105	35.6898	8	0.380952	6	44	0	21	8	9	0.428571	38	0	15.8805	14.4997	10.5081	11.1818	9.82472	8.37593	5.05697
O=Cc1ccccc1	Benzaldehyde	100-52-7	no	4	540	2.88	960	54.1815	17.1228	1	0	6	0	14	0	1	8	6	0	0	7	0	0	6	0	0	1	0	0	2.19956	7.51724	1	0.125	6	14	1	8	1	1	0.125	7	0	5.81999	4.37235	3.9641	4.81999	3.93185	2.43506	2.19936
Cl/C(=C\Cl)/CSC(=O)N(C(C)C)C(C)C	Diallate cis	17708-57-5	no	2	1700	3.03	1685.19	53.1267	38.0975	1	0	0	0	32	0	1	15	12	0	0	10	2	0	17	0	1	1	0	1	4.10144	24.6425	5	0.357143	0	31	2	14	6	6	0.428571	29	0	12.0081	11.7872	7.43916	7.72361	6.89595	6.59576	2.95163
C(=C/c1cc2OCOc2cc1)\C	Isosafrole trans	4043-71-4	no	4	1255	3.12	1377.42	59.2306	25.8719	2	0	6	0	22	0	2	12	9	0	0	10	0	0	10	0	0	2	0	0	1.86289	14.7641	1	0.0769231	6	23	1	13	3	1	0.0769231	16	0	8.38891	6.91035	6.09386	6.97469	5.89818	3.92299	2.93739
Cc1c2c3c(cc4c5c(ccc4c3CC2)cccc5)cc1	3-Methylcholanthrene	56-49-5	no	4	3000	5.33	2968.75	152.501	47.6287	0	0	18	0	37	0	0	21	21	0	0	21	0	0	16	0	0	0	0	0	1.44996	17.4913	0	0	21	41	0	25	2	0	0	20	0	13.9743	12.1104	12.1104	13.9743	10.3265	7.68317	7.68317
O=C(Nc1ccc(OCC)cc1)C	Phenacetin	62-44-2	no	4	1715	3.98	1696.3	97.043	28.9723	2	0	6	0	26	1	3	13	9	0	0	10	0	0	13	0	1	2	0	0	2.16927	17.7457	3	0.230769	6	26	1	13	3	4	0.307692	19	0	9.6818	7.833	6.51651	7.26758	6.21955	4.2254	3.02847
O=NN(CC)CC	N-Nitrosodiethylamine	55-18-5	yes	4	430	2.63	897.222	-999	16.7099	2	0	0	0	17	0	2	7	4	0	0	4	0	0	10	0	2	1	0	0	3.02021	12.5501	3	0.5	0	16	1	6	6	3	0.5	15	0	5.69867	4.71689	3.41421	3.41421	3.34607	2.42924	1.41421
O=NN1CCOCC1	N-Nitrosomorpholine	59-89-2	no	4	730	3.82	1066.67	95.8595	16.1783	3	0	0	0	16	0	3	8	4	0	0	4	0	0	8	0	2	2	0	0	2.13555	12.2797	1	0.125	0	16	1	8	2	1	0.125	15	0	5.81999	4.53935	2.82843	2.82843	3.93185	2.59238	1
O=NN1CCCCC1	N-Nitrosopiperidine	100-75-4	no	4	800	3.57	1105.71	83.7531	18.4699	2	0	0	0	18	0	2	8	5	0	0	5	0	0	10	0	2	1	0	0	2.13555	12.5501	1	0.125	0	18	1	8	2	1	0.125	17	0	5.81999	4.83821	3.53553	3.53553	3.93185	3.01503	2
O=[N+]([O-])c1cc(N)c(C)cc1	5-Nitro-o-toluidine	99-55-8	no	4	1575	4.39	1593.1	116.731	21.4583	0	0	6	0	19	1	1	11	8	0	0	7	0	0	8	0	2	2	0	0	2.44067	9.34166	1	0.0909091	6	19	1	11	2	1	0.0909091	12	0	8.43072	6.07311	4.23205	4.85337	5.10906	3.11546	2.23803
Clc1cc2nn(-c3c(O)c(C(C)(C)C)cc(C(C)(C)C)c3)nc2cc1	Tinuvin 327	3864-99-1	no	2	2735	3.28	2650	59.0439	57.485	3	0	15	0	49	1	4	25	21	0	0	20	1	0	24	0	3	1	0	0	1.79128	28.637	1	0.037037	16	51	0	27	4	3	0.111111	35	0	18.5685	16.3095	13.3868	14.577	11.4644	8.75411	6.89273
O=C(OCCC)c1c(C(=O)OCCC)cccc1	Di-n-propyl phtalate	131-16-8	no	4	1800	3.28	1761.54	64.316	39.8503	2	0	6	0	36	0	2	18	12	0	0	14	0	0	18	0	0	4	0	0	2.50859	25.4257	6	0.333333	6	36	2	18	4	8	0.444444	28	0	13.3805	10.7708	9.13783	9.96626	8.70191	6.13541	4.74156
O=C(Oc1ccccc1)c1c(C(=O)Oc2ccccc2)cccc1	Diphenyl phthalate	84-62-8	no	4	2625	4.93	2527.78	136.187	47.7431	2	0	18	0	38	0	2	24	18	0	0	20	0	0	14	0	0	4	0	0	1.53181	21.0529	4	0.153846	18	40	2	26	1	6	0.230769	20	0	16.7778	12.7159	11.0829	13.3636	11.7372	7.37346	6.14872
O=C(OCCCC)c1c(C(=O)OCc2ccccc2)cccc1	Butyl benzyl phthalate	85-68-7	no	4	2445	3.98	2340	92.8958	49.9839	2	0	12	0	43	0	2	23	17	0	0	19	0	0	20	0	0	4	0	0	1.78772	27.6121	7	0.291667	12	44	2	24	5	9	0.375	30	0	16.4934	13.1576	11.5246	13.0791	11.2195	7.69254	6.29869
O=C(OCCCC)c1c(C(=O)OCCCC)cccc1	Dibutyl phthalate	84-74-2	no	4	2030	3.17	1952.17	57.9869	46.0374	2	0	6	0	42	0	2	20	14	0	0	16	0	0	22	0	0	4	0	0	2.44033	29.7986	8	0.4	6	42	2	20	5	10	0.5	34	0	14.7947	12.185	10.552	11.3805	9.70191	7.13541	5.74156
Clc1c(Cl)ccc(N)c1	3,4-Dichloroaniline	95-76-1	no	2	1330	3.96	1426.67	97.5884	19.354	0	0	6	0	14	1	1	9	8	0	0	6	2	0	5	0	1	0	0	0	2.40917	5.64604	0	0	6	14	0	9	2	0	0	8	0	6.85337	6.07719	3.23205	3.85337	4.19838	3.1606	1.73803
Nc1c(C)cccc1C	2,6-Dimethylaniline	87-62-7	no	4	900	3.15	1162.86	63.6417	22.5147	0	0	6	0	20	1	1	9	8	0	0	8	0	0	11	0	1	0	0	0	2.47961	11.3653	0	0	6	20	0	9	2	0	0	14	0	6.85337	5.8094	5.23205	5.85337	4.21521	3.03269	2.74402
Oc1ccccc1	Phenol	108-95-2	no	4	570	2.66	977.143	43.5966	15.3628	1	0	6	0	13	1	2	7	6	0	0	6	0	0	6	0	0	1	0	0	2.21494	6.55924	0	0	6	13	0	7	1	0	0	7	0	5.11288	3.83396	3.38675	4.11288	3.39385	2.13429	1.91068
Clc1c(Cl)cc(Cl)c(OP(=S)(OCC)OCC)n1	Chlorpyrifos	2921-88-2	no	2	2050	3.44	1969.57	70.3695	39.7507	3	0	6	0	29	0	3	18	10	0	0	9	3	0	11	0	1	3	1	1	2.63267	26.6933	6	0.333333	6	29	0	18	8	6	0.333333	23	0	13.7591	13.6316	5.99156	6.43072	8.41483	8.70743	2.49156
S=P(OCC)(OCC)Oc1nc(C(C)C)nc(C)c1	Diazinon	333-41-5	no	4	1830	3.04	1784.62	53.095	46.2587	4	0	6	0	40	0	4	19	10	0	0	12	0	0	21	0	2	3	1	1	2.62566	37.6853	7	0.368421	6	40	0	19	8	7	0.368421	34	0	14.4663	13.7545	9.06891	9.43072	8.898	8.89718	3.93494
S=P(OC)(OC)Oc1cc(C)c([N+](=O)[O-])cc1	Fenitrothion	122-14-5	no	4	2010	3.92	1934.78	92.8394	35.4815	3	0	6	0	29	0	3	17	10	0	0	9	0	0	12	0	1	5	1	1	2.51035	26.4625	5	0.294118	6	29	1	17	6	5	0.294118	22	0	13.052	11.2869	6.23205	6.85337	7.91483	7.13375	2.23803
S=P(OCC)(OCC)Oc1nc(N(CC)CC)nc(C)c1	Pirimiphos ethyl	23505-41-1	no	4	2105	3.2	2017.39	59.0037	51.119	4	0	6	0	45	0	4	21	11	0	0	13	0	0	24	0	3	3	1	1	2.68227	42.945	9	0.428571	6	45	0	21	8	9	0.428571	39	0	15.8805	15.0385	9.90578	10.2676	9.97401	9.72408	3.90578
S=P(OCC)(OCC)Oc1nc2c(nc1)cccc2	Quinalphos	13593-03-8	no	4	2160	3.92	2065.22	92.2354	42.2579	4	0	10	0	34	0	4	19	11	0	0	12	0	0	15	0	2	3	1	1	1.87892	31.1261	6	0.3	11	35	0	20	8	6	0.3	24	0	13.7173	12.4865	7.80096	8.6818	9.16595	8.52707	3.53024
Clc1c(Cl)c(Cl)c2Oc3c(Oc2c1Cl)cc(Cl)c(Cl)c3	1,2,3,4,7,8-HxCDD	39227-28-6	no	2	2800	4.01	2723.53	92.5089	37.1376	0	0	12	0	22	0	0	20	18	0	0	12	6	0	2	0	0	2	0	0	1.80054	8.53841	0	0	12	24	0	22	1	0	0	12	0	14.6019	13.7746	6.1547	7.18772	9.39675	7.37288	3.1547
Clc1c(Cl)c(Cl)c2Oc3c(c(Cl)c(Cl)c(Cl)c3)Oc2c1Cl	1,2,3,4,6,7,8-HpCDD	35822-46-9	no	2	2965	4.09	2925	95.2807	38.6508	0	0	12	0	22	0	0	21	19	0	0	12	7	0	1	0	0	2	0	0	1.84265	7.86521	0	0	12	24	0	23	1	0	0	12	0	15.4722	14.8311	6.07735	7.05796	9.82428	7.86247	3.07735
Clc1c(Cl)c2oc3c(c(Cl)c(Cl)c(Cl)c3)c2cc1Cl	1,2,3,6,7,8-HxCDF	57117-44-9	no	2	2765	4.06	2683.33	95.0105	36.3356	0	0	13	0	21	0	0	19	16	0	0	12	6	0	2	0	0	1	0	0	1.87278	6.62241	0	0	15	23	0	21	1	0	0	8	0	13.8948	13.3663	6.1547	7.18772	8.91359	7.21463	3.4047
Clc1c(Cl)c2c3c(Cl)c(Cl)c(Cl)cc3oc2cc1Cl	1,2,3,7,8,9-HxCDF	72918-21-9	no	2	2830	4.44	2758.82	112.258	36.3356	0	0	13	0	21	0	0	19	16	0	0	12	6	0	2	0	0	1	0	0	1.88664	6.62241	0	0	15	23	0	21	1	0	0	8	0	13.8948	13.3663	6.1547	7.18772	8.91359	7.21463	3.4047
Clc1c(Cl)c(Cl)c2c(c1Cl)oc1c(Cl)c(Cl)c(Cl)cc21	1,2,3,4,6,7,8-HpCDF	67562-39-4	no	2	2905	4.1	2850	96.0911	37.8488	0	0	13	0	21	0	0	20	17	0	0	12	7	0	1	0	0	1	0	0	1.91879	5.94921	0	0	15	23	0	22	1	0	0	8	0	14.7651	14.4229	6.07735	7.05796	9.34111	7.70423	3.32735
P(=O)(OCCCCCCCC(C)C)(Oc1ccccc1)Oc1ccccc1	Isodecyl diphenyl phosphate	29761-21-5	no	4	2515	3.49	2410.53	69.9022	66.2286	4	0	12	0	58	0	4	27	22	0	0	22	0	0	31	0	0	4	1	0	1.69718	48.0754	13	0.464286	12	59	0	28	12	13	0.464286	47	0	19.3742	17.2752	14.3006	15.7529	13.0731	11.2721	8.38432
O=C(OC)c1ccc(O)cc1	Methylparaben	99-76-3	no	4	1370	3.51	1453.33	76.6259	21.8203	2	0	6	0	19	1	3	11	7	0	0	8	0	0	8	0	0	3	0	0	2.3071	11.6197	1	0.0909091	6	19	1	11	2	2	0.181818	12	0	8.26758	6.07311	4.8094	5.56048	5.23638	3.11147	2.07137
O(CCO)c1ccccc1	Phenoxyethanol	122-99-6	no	4	995	3.22	1217.65	66.249	22.3519	2	0	6	0	20	1	3	10	8	0	0	8	0	0	10	0	0	2	0	0	2.04671	12.8481	3	0.3	6	20	0	10	4	3	0.3	14	0	7.2342	5.65643	4.80096	5.5271	4.93185	3.21971	2.41068
O=C(OCc1ccccc1)c1ccc(O)cc1	Benzyl-4-hydroxybenzoate	94-18-8	no	4	2235	4.51	2133.33	119.168	35.0475	2	0	12	0	29	1	3	17	13	0	0	14	0	0	12	0	0	3	0	0	1.64917	15.9925	3	0.166667	12	30	1	18	2	4	0.222222	17	0	12.0876	9.16697	7.90326	9.38047	8.25402	5.25613	4.3356
Clc1c(C)cc(O)cc1C	4-Chloro-3,5-dimethylphenol	88-04-0	no	2	1265	3.09	1383.87	57.7219	23.0631	1	0	6	0	19	1	2	10	9	0	0	8	1	0	9	0	0	1	0	0	2.54277	10.2589	0	0	6	19	0	10	2	0	0	13	0	7.72361	6.73581	5.1547	5.72361	4.60906	3.44525	2.6547
O=C(O)CCCO	GHB	591-81-1	no	4	455	3.61	911.429	89.1117	14.7803	3	0	0	0	15	3	6	7	3	0	0	4	0	0	8	0	0	3	0	0	2.71401	9.70366	3	0.5	0	14	1	6	5	3	0.5	13	0	5.69867	3.924	2.62132	2.69867	3.27006	2.09751	1.35355
O=C(N)CCCCCCC/C=C\CCCCCCCC	Oleamide	301-02-0	no	4	2460	3	2355	47.4435	56.9198	1	0	0	0	55	1	2	20	17	0	0	18	0	0	35	0	1	1	0	0	2.92617	38.5602	15	0.789474	0	54	2	19	10	15	0.789474	52	0	14.8911	13.5398	12.5542	12.8911	9.77006	8.70329	8.21049
O=[N+]([O-])c1c(N(CCC)CCC)c([N+](=O)[O-])cc(C(C)C)c1	Isopropalin	33820-53-0	no	4	2115	2.96	2026.09	47.8694	48.2442	0	0	6	0	45	0	0	22	17	0	0	15	0	0	23	0	3	4	0	0	3.09545	29.6358	8	0.363636	6	45	2	22	8	8	0.363636	37	0	16.8614	13.5351	10.5605	11.1294	10.3278	7.54586	5.51229
S(=O)(=O)(C)c1cc([N+](=O)[O-])c(N(CCC)CCC)c([N+](=O)[O-])c1	Nitralin	4726-14-1	no	4	2505	3.82	2400	85.2085	46.5611	2	0	6	0	42	0	2	23	15	0	0	13	0	0	19	0	3	6	0	1	3.16023	31.7389	8	0.347826	6	42	2	23	8	8	0.347826	34	0	17.7841	13.999	8.98313	9.55204	10.6284	8.9396	4.06891
Clc1c(Oc2cc(OCC)c([N+](=O)[O-])cc2)ccc(C(F)(F)F)c1	Oxyfluorfen	42874-03-3	no	1	2295	3.19	2190.48	57.5113	41.8937	0	0	12	0	35	0	0	24	20	0	0	15	1	3	11	0	1	4	0	0	1.88326	21.1423	5	0.2	12	36	1	25	3	6	0.24	23	0	17.9054	13.0192	8.67121	9.91385	11.2186	7.05687	4.43317
O=[N+]([O-])c1c(NC(CC)CC)c([N+](=O)[O-])cc(C)c1C	Pendimethalin	40487-42-1	no	4	2125	3.39	2034.78	67.7621	42.0571	0	0	6	0	39	1	1	20	15	0	0	13	0	0	19	0	3	4	0	0	3.00669	23.9429	6	0.3	6	39	2	20	6	6	0.3	31	0	15.4472	12.0963	9.06891	9.58542	9.3278	6.52425	4.80806
FC(F)(F)c1cc([N+](=O)[O-])c(N(CCC)CC2CC2)c([N+](=O)[O-])c1	Profluralin	26399-36-0	no	1	1810	2.33	1769.23	20.2869	43.4877	0	0	6	0	40	0	0	24	19	0	0	14	0	3	16	0	3	4	0	0	2.28412	25.5923	7	0.28	6	41	2	25	7	8	0.32	33	0	18.0685	12.8761	8.76758	9.3365	11.1461	7.43707	4.83655
Clc1c([N+](=O)[O-])c(Cl)c(Cl)cc1Cl	Tetrachloronitrobenzene (Tecnazene)	117-18-0	no	2	1555	3.44	1579.31	72.8009	22.6508	0	0	6	0	14	0	0	13	11	0	0	6	4	0	1	0	1	2	0	0	2.7963	4.02921	1	0.0769231	6	14	1	13	1	1	0.0769231	7	0	10.1712	8.87663	3.07735	3.59386	5.94726	4.43389	1.57735
O=C1NC(=O)[C@@H]2[C@H]1CC=CC2	THPI (Tetrahydrophthalimide)	1469-48-3	no	4	1425	4.29	1490	112.577	22.7851	2	0	0	0	20	1	3	11	6	0	0	8	0	0	9	0	1	2	0	0	2.0918	12.4149	0	0	0	21	3	12	2	0	0	18	0	7.84493	6.04011	4.72361	5.13783	5.28769	3.78526	2.87701
ClCC(=O)N(CC=C)CC=C	Allidochlor	93-71-0	no	2	1100	3.09	1279.41	59.5138	26.1635	1	0	0	0	23	0	1	11	8	0	0	8	1	0	12	0	1	1	0	0	3.69135	16.4765	6	0.6	0	22	3	10	6	6	0.6	19	0	8.69023	7.17959	5.19023	6.11288	5.25675	3.84852	1.98655
S(C(=O)N(CC)C1CCCCC1)CC	Cycloate	1134-23-2	no	4	1625	3.05	1629.63	54.4388	38.1647	1	0	0	0	35	0	1	14	11	0	0	11	0	0	21	0	1	1	0	1	2.42018	28.1753	4	0.285714	0	35	1	14	5	5	0.357143	34	0	10.3889	10.1073	8.0271	8.10445	6.79122	6.71127	4.23071
ClCC(=O)N(Cn1nccc1)c1c(C)cccc1C	Metazachlor	67129-08-2	no	2	2125	4.09	2034.78	100.178	41.5907	2	0	11	0	35	0	2	19	13	0	0	14	1	0	16	0	3	1	0	0	2.06562	22.8293	5	0.25	11	36	1	20	2	5	0.25	24	0	13.8281	11.7621	8.87832	9.96626	9.13023	6.56621	3.76424
S(C(=O)N(CCCC)CC)CCC	Pebulate	1114-71-2	no	4	1380	2.65	1460	36.7693	36.4047	1	0	0	0	34	0	1	13	10	0	0	10	0	0	21	0	1	1	0	1	3.64314	28.1753	7	0.583333	0	33	1	12	8	8	0.666667	32	0	10.1044	9.82285	7.74264	7.81999	6.25675	6.1599	3.62132
O=C(OC1C(C)=C(CC=C)C(=O)C1)C1C(C)(C)C1C=C(C)C	Bioallethrin	584-79-2	no	4	2165	2.82	2069.57	41.2854	53.1826	2	0	0	0	48	0	2	22	17	0	0	19	0	0	26	0	0	3	0	0	1.91893	32.2554	5	0.217391	0	49	5	23	4	6	0.26087	44	0	16.6543	14.2328	13.0081	13.9472	10.1956	7.88997	7.04189
ClC(Cl)=CC1C(C)(C)C1C(=O)OC(C#N)c1cc(Oc2ccccc2)c(F)cc1	Cyfluthrin isomer 1	68359-37-5	no	1	2835	3.67	2764.71	76.5732	59.1453	2	0	12	0	47	0	2	29	22	0	0	22	2	1	18	0	1	3	0	0	1.54768	27.1707	6	0.193548	12	49	2	31	4	8	0.258065	34	1	21.1814	17.2459	12.9282	14.7672	13.7344	9.64612	7.04743
ClC(Cl)=CC1C(C)(C)C1C(=O)OC(C#N)c1cc(Oc2ccccc2)c(F)cc1	Cyfluthrin isomer 2	68359-37-5	no	1	2845	3.66	2776.47	76.0556	59.1453	2	0	12	0	47	0	2	29	22	0	0	22	2	1	18	0	1	3	0	0	1.54768	27.1707	6	0.193548	12	49	2	31	4	8	0.258065	34	1	21.1814	17.2459	12.9282	14.7672	13.7344	9.64612	7.04743
FC(F)Oc1ccc(C(C(=O)OC(C#N)c2cc(Oc3ccccc3)ccc2)C(C)C)cc1	Flucythrinate isomer 1	70124-77-5	no	1	2890	3.67	2831.25	76.2651	66.5182	3	0	18	0	56	0	3	33	26	0	0	26	0	2	23	0	1	4	0	0	1.52408	34.9158	9	0.257143	18	58	1	35	4	11	0.314286	38	1	23.7943	18.1511	15.315	17.673	15.8674	10.3482	8.19615
Clc1c(NC(C(=O)OC(C#N)c2cc(Oc3ccccc3)ccc2)C(C)C)ccc(C(F)(F)F)c1	tau-Fluvalinate isomer 1	102851-06-9	no	1	2990	3.4	2956.25	63.1828	68.8864	2	0	18	0	57	1	3	35	28	0	0	26	1	3	22	0	2	3	0	0	1.53846	34.1896	8	0.216216	18	59	1	37	5	11	0.297297	39	1	25.5872	19.6	15.1603	17.4659	16.5787	11.0225	8.07414
ClC(Cl)=C[C@H]1[C@@H](C(=O)OCc2cc(Oc3ccccc3)ccc2)C1(C)C	cis-Permethrin	61949-76-6	no	2	2770	3.83	2688.89	84.3338	57.0619	1	0	12	0	46	0	1	26	21	0	0	21	2	0	20	0	0	3	0	0	1.39926	27.4941	6	0.214286	12	48	2	28	4	7	0.25	34	0	18.7338	16.1278	12.6353	14.3196	12.375	9.14604	6.90697
O=C(OCc1cc(Oc2ccccc2)ccc1)C1C(C)(C)C1C=C(C)C	trans-Phenothrin	74430-94-7	no	4	2625	3.49	2527.78	69.502	60.2226	1	0	12	0	52	0	1	26	22	0	0	23	0	0	26	0	0	3	0	0	1.39926	33.2134	6	0.214286	12	54	2	28	4	7	0.25	40	0	18.7338	15.8601	14.6353	16.3196	12.375	9.01214	7.90697
O=C(OCN1C(=O)C2=C(C1=O)CCCC2)C1C(C)(C)C1C=C(C)C	Tetramethrin isomer 1	7696-12-0	no	4	2550	3.93	2447.37	90.1928	54.4178	3	0	0	0	49	0	3	24	15	0	0	19	0	0	25	0	1	4	0	0	1.54207	34.1002	4	0.153846	0	51	5	26	4	5	0.192308	46	0	17.6459	14.8478	12.7676	13.3614	11.2469	8.64709	6.77847
Clc1cc(NC(=O)OC(C)C)ccc1	Chlorpropham	101-21-3	no	2	1660	3.13	1655.56	57.9634	30.4855	1	0	6	0	26	1	2	14	10	0	0	10	1	0	12	0	1	2	0	0	2.23123	17.0725	2	0.142857	6	26	1	14	4	4	0.285714	19	0	10.552	8.83714	6.38675	7.13783	6.57539	4.68696	2.97607
Clc1cc(Cl)cc(N2C(=O)C(C(=O)OCC)(C)OC2=O)c1	Chlozolinate	84332-86-5	no	2	2145	3.36	2052.17	66.3325	39.6847	3	0	6	0	32	0	3	21	12	0	0	13	2	0	11	0	1	5	0	0	2.14644	21.5513	3	0.136364	6	33	3	22	3	4	0.181818	24	0	15.7841	12.6954	7.93916	8.79253	9.79075	6.75729	3.43916
O=C(OC)C(N(C(=O)COC)c1c(C)cccc1C)C	Metalaxyl	57837-19-1	no	4	1970	3.71	1900	83.3561	44.7107	3	0	6	0	41	0	3	20	13	0	0	15	0	0	21	0	1	4	0	0	2.96331	30.6853	6	0.3	6	41	2	20	4	7	0.35	33	0	15.2841	12.5967	10.5165	11.2925	9.43396	6.38655	3.9636
c12c3cccc1CCc2ccc3	Acenaphthene	83-32-9	no	4	1415	3.61	1483.33	81.1179	27.7879	0	0	10	0	22	0	0	12	12	0	0	12	0	0	10	0	0	0	0	0	1.87627	10.9321	0	0	11	24	0	14	2	0	0	13	0	7.96626	6.87831	6.87831	7.96626	5.94949	4.44514	4.44514
c12c3cccc1C=Cc2ccc3	Acenaphthylene	208-96-8	no	4	1365	3.7	1450	85.44	26.4543	0	0	10	0	20	0	0	12	12	0	0	12	0	0	8	0	0	0	0	0	1.88073	8.74566	0	0	11	22	1	14	1	0	0	10	0	7.96626	6.6188	6.6188	7.96626	5.94949	4.14872	4.14872
c12c3c4c(cc1-c1c(-c2ccc3)cccc1)cccc4	Benzo(b)fluoranthene	205-99-2	no	4	2840	5.37	2770.59	155.271	43.2015	0	0	20	0	32	0	0	20	20	0	0	20	0	0	12	0	0	0	0	0	1.51652	13.1185	0	0	22	36	0	24	1	0	0	14	0	13.1041	10.9282	10.9282	13.1041	9.93265	6.97607	6.97607
c12c3c(ccc1cc1c4c(ccc1c2)cccc4)cccc3	Dibenz(a,h)anthracene	53-70-3	no	4	3160	5.91	3180	177.734	48.0551	0	0	22	0	36	0	0	22	22	0	0	22	0	0	14	0	0	0	0	0	1.35462	15.3049	0	0	26	40	0	26	1	0	0	14	0	14.5183	12.0829	12.0829	14.5183	10.899	7.63077	7.63077
C(CCCCCCCCC)CCCCCCCCc1ccccc1	n-Octadecylbenzene	4445-07-2	no	4	2610	2.4	2511.11	19.141	70.2453	0	0	6	0	66	0	0	24	24	0	0	24	0	0	42	0	0	0	0	0	1.65941	45.9147	17	0.708333	6	66	0	24	19	17	0.708333	60	0	17.1337	16.4076	16.4076	17.1337	11.9319	10.9713	10.9713
C(CCCCCCCCCc1ccccc1)CCCCCCCCC	n-Nonadecylbenzene	29136-19-4	no	4	2705	2.4	2616.67	18.4464	73.3389	0	0	6	0	69	0	0	25	25	0	0	25	0	0	44	0	0	0	0	0	1.65234	48.1011	18	0.72	6	69	0	25	20	18	0.72	63	0	17.8408	17.1147	17.1147	17.8408	12.4319	11.4713	11.4713
Clc1c(O)cccc1	2-Chlorophenol	95-57-8	no	2	590	2.65	988.571	42.8689	16.876	1	0	6	0	13	1	2	8	7	0	0	6	1	0	5	0	0	1	0	0	2.35703	5.88603	0	0	6	13	0	8	1	0	0	7	0	5.98313	4.89051	3.3094	3.98313	3.80453	2.6179	1.82735
ClCC(OC(CCl)C)C	2,2-Oxybis(1-chloropropane)	108-60-1	no	2	705	2.36	1052.78	28.4414	23.7235	1	0	0	0	21	0	1	9	8	0	0	6	2	0	12	0	0	1	0	0	3.22305	15.8745	4	0.5	0	20	0	8	6	4	0.5	20	0	7.27602	7.24495	4.56891	4.56891	4.20191	4.04617	1.9712
ClCCOCOCCCl	Bis(2-chloroethoxy)methane	111-91-1	no	2	890	2.85	1157.14	49.8152	21.4319	2	0	0	0	19	0	2	9	6	0	0	5	2	0	10	0	0	2	0	0	2.59508	15.6041	6	0.75	0	18	0	8	8	6	0.75	18	0	6.94975	6.61982	3.53553	3.53553	4.41421	3.75827	1
Cc1c2c(ccc1)cccc2	1-Methylnaphthalene	90-12-0	no	4	1150	3.24	1309.68	66.0425	26.0279	0	0	10	0	21	0	0	11	11	0	0	11	0	0	10	0	0	0	0	0	2.03511	10.9321	0	0	11	22	0	12	2	0	0	11	0	7.6818	6.54145	6.54145	7.6818	5.37701	3.82137	3.82137
O=[N+]([O-])c1cc([N+](=O)[O-])ccc1	1,3-Dinitrobenzene	99-65-0	no	4	1355	4	1443.33	99.3636	18.6352	0	0	6	0	16	0	0	12	8	0	0	6	0	0	4	0	2	4	0	0	2.44198	6.88483	2	0.166667	6	16	2	12	1	2	0.166667	8	0	9.13783	5.83682	3.3094	3.98313	5.60906	2.99888	1.82137
O=[N+]([O-])c1c([N+](=O)[O-])cccc1	1,2-Dinitrobenzene	528-29-0	no	4	1375	4.42	1456.67	118.752	18.6352	0	0	6	0	16	0	0	12	8	0	0	6	0	0	4	0	2	4	0	0	2.58545	6.88483	2	0.166667	6	16	2	12	1	2	0.166667	8	0	9.13783	5.83682	3.3094	3.98313	5.6259	3.00486	1.82735
O=[N+]([O-])c1cc(N)ccc1	3-Nitroaniline	99-09-2	no	4	1410	4.43	1480	119.107	18.3648	0	0	6	0	16	1	1	10	7	0	0	6	0	0	6	0	2	2	0	0	2.37252	7.15524	1	0.1	6	16	1	10	2	1	0.1	9	0	7.56048	5.15046	3.3094	3.98313	4.69838	2.6988	1.82137
o1c2c(c3c1cccc3)cccc2	Dibenzofuran	132-64-9	no	4	1465	3.53	1517.24	77.2561	27.2563	0	0	13	0	21	0	0	13	10	0	0	12	0	0	8	0	0	1	0	0	1.78819	10.6617	0	0	15	23	0	15	1	0	0	8	0	8.67336	7.02705	6.6188	7.96626	6.44949	4.31295	3.9047
O=[N+]([O-])c1ccc(O)cc1	4-Nitrophenol	100-02-7	no	4	1480	3.85	1527.59	92.0271	17.4	1	0	6	0	15	1	2	10	7	0	0	6	0	0	5	0	1	3	0	0	2.31011	6.72203	1	0.1	6	15	1	10	1	1	0.1	8	0	7.56048	5.02032	3.3094	3.98313	4.69838	2.63373	1.82137
Oc1ccc(C(C)(C)c2ccc(O)cc2)cc1	Bisphenol A	80-05-7	no	4	2270	4.7	2166.67	127.658	38.6727	2	0	12	0	33	2	4	17	15	0	0	15	0	0	16	0	0	2	0	0	1.94092	17.4913	2	0.111111	12	34	0	18	4	2	0.111111	22	0	12.4663	10.0132	9.1188	10.4663	7.99804	5.58995	5.14273
Clc1cc2C(c3ccccc3)=NC(O)C(=O)Nc2cc1	Oxazepam	604-75-1	no	2	2465	4.66	2360	124.293	39.7187	3	0	12	0	31	2	5	20	13	0	0	15	1	0	11	0	2	2	0	0	1.80123	15.3833	1	0.0454545	12	33	2	22	3	1	0.0454545	19	0	14.1125	11.1327	8.19615	9.69831	9.64787	6.44847	4.43739
Brc1c(Br)cc(Oc2c(Br)cc(Br)cc2)c(Br)c1	BDE-99	60348-60-9	no	2	2840	4.84	2770.59	130.727	40.506	0	0	12	0	23	0	0	18	17	0	5	12	0	0	5	0	0	1	0	0	1.8967	13.832	2	0.105263	12	24	0	19	1	2	0.105263	12	0	13.2841	16.6148	6.38675	7.57699	8.46923	8.71088	3.39273
O=C(c1ccccc1)c1ccccc1	Benzophenone	119-61-9	no	4	1620	3.81	1625.93	89.6593	30.3499	1	0	12	0	24	0	1	14	12	0	0	13	0	0	10	0	0	1	0	0	1.84109	11.8901	2	0.133333	12	25	1	15	1	2	0.133333	12	0	9.80312	7.68175	7.2735	8.80312	6.87701	4.52549	4.32137
Oc1ccc(CCCCCCCC)cc1	4-octyl-phenol	1806-26-4	no	4	1805	2.79	1765.38	41.6068	40.1114	1	0	6	0	37	1	2	15	14	0	0	14	0	0	22	0	0	1	0	0	1.87934	24.0506	7	0.466667	6	37	0	15	9	7	0.466667	31	0	10.9329	9.70636	9.25915	9.93287	7.3257	6.10563	5.88203
Clc1c(-c2ccccc2)cccc1	PCB 1	2051-60-7	no	2	1435	3.38	1496.67	70.405	29.3011	0	0	12	0	22	0	0	13	13	0	0	12	1	0	9	0	0	0	0	0	1.91256	10.2589	1	0.0714286	12	23	0	14	1	1	0.0714286	11	0	9.09601	7.83005	6.69615	8.09601	6.37701	4.55498	3.98803
Clc1c(-c2ccc(Cl)cc2)cccc1	PCB 8	34883-43-7	no	2	1715	3.47	1696.3	73.4254	30.8143	0	0	12	0	22	0	0	14	14	0	0	12	2	0	8	0	0	0	0	0	1.8906	9.58566	1	0.0666667	12	23	0	15	1	1	0.0666667	11	0	9.96626	8.88659	6.6188	7.96626	6.77086	5.03261	3.89872
Clc1c(-c2ccc(Cl)cc2)ccc(Cl)c1	PCB 28	7012-37-5	no	2	1935	3.49	1870.83	73.3708	32.3276	0	0	12	0	22	0	0	15	15	0	0	12	3	0	7	0	0	0	0	0	1.89209	8.91245	1	0.0625	12	23	0	16	1	1	0.0625	11	0	10.8365	9.94313	6.54145	7.8365	7.1647	5.51024	3.8094
Clc1c(Cl)c(-c2c(Cl)ccc(Cl)c2)ccc1Cl	PCB 87	38380-02-8	no	2	2270	3.78	2166.67	85.0541	35.354	0	0	12	0	22	0	0	17	17	0	0	12	5	0	5	0	0	0	0	0	2.06791	7.56603	1	0.0555556	12	23	0	18	1	1	0.0555556	11	0	12.577	12.0562	6.38675	7.57699	8.00291	6.48345	3.64872
Clc1c(Cl)c(-c2c(Cl)cc(Cl)c(Cl)c2)ccc1Cl	PCB 138	35065-28-2	no	2	2450	3.86	2345	87.3155	36.8672	0	0	12	0	22	0	0	18	18	0	0	12	6	0	4	0	0	0	0	0	2.07849	6.89283	1	0.0526316	12	23	0	19	1	1	0.0526316	11	0	13.4472	13.1128	6.3094	7.44723	8.41359	6.96706	3.56538
Clc1c(Cl)c(Cl)cc(c1Cl)-c1c(Cl)c(Cl)ccc1Cl	PCB 174	38411-25-5	no	2	2535	3.89	2431.58	88.377	38.3804	0	0	12	0	22	0	0	19	19	0	0	12	7	0	3	0	0	0	0	0	2.20369	6.21962	1	0.05	12	23	0	20	1	1	0.05	11	0	14.3175	14.1693	6.23205	7.31747	8.84111	7.45666	3.48803
Clc1c(Cl)c(Cl)c(c(Cl)c1Cl)-c1c(Cl)cc(Cl)c(Cl)c1	PCB 203	52663-76-0	no	2	2680	3.81	2588.89	83.8964	39.8936	0	0	12	0	22	0	0	20	20	0	0	12	8	0	2	0	0	0	0	0	2.22449	5.54641	1	0.047619	12	23	0	21	1	1	0.047619	11	0	15.1877	15.2258	6.1547	7.18772	9.2518	7.94027	3.4047
O=C(OC)CCCCCCCCCCCC	Methyl tridecanoate (C14)	1731-88-0	no	3	1615	2.19	1622.22	14.6645	44.9142	1	0	0	0	44	0	1	16	13	0	0	14	0	0	28	0	0	2	0	0	2.93329	33.4838	11	0.733333	0	43	1	15	13	12	0.8	42	0	12.0626	11.0947	10.2782	10.3555	7.80806	6.87716	6.06066
O=C(OC)CCCCCCCCCCCCC	Methyl myristate (C15)	124-10-7	no	3	1750	2.19	1723.08	14.0174	48.0078	1	0	0	0	47	0	1	17	14	0	0	15	0	0	30	0	0	2	0	0	2.93973	35.6702	12	0.75	0	46	1	16	14	13	0.8125	45	0	12.7697	11.8018	10.9853	11.0626	8.30806	7.37716	6.56066
O=C(OC)CCCCCCCC/C=C\CCCC	Methyl cis-10-pentadecenoate	90176-52-6	no	3	1860	2.31	1808.33	19.1603	49.7678	1	0	0	0	48	0	1	18	15	0	0	16	0	0	30	0	0	2	0	0	2.9479	35.6702	12	0.705882	0	47	2	17	10	13	0.764706	45	0	13.4768	12.2494	11.4329	11.7697	8.80806	7.52699	6.71049
O=C(OC)CCCCCCCCCCCCCCCC	Methyl heptadecanoate (C18)	1731-92-6	no	3	2115	2.21	2026.09	13.1376	57.2885	1	0	0	0	56	0	1	20	17	0	0	18	0	0	36	0	0	2	0	0	2.9579	42.2294	15	0.789474	0	55	1	19	17	16	0.842105	54	0	14.8911	13.9231	13.1066	13.184	9.80806	8.87716	8.06066
O=C(OC)CCCC/C=C\C/C=C\C/C=C\CCCCC	Methyl ?-linolenate (C19) double bond pos: 6,9,12	16326-32-2	no	3	2165	2.5	2069.57	26.4666	56.3814	1	0	0	0	53	0	1	21	18	0	0	19	0	0	32	0	0	2	0	0	2.96798	37.8566	13	0.65	0	52	4	20	7	14	0.7	48	0	15.5982	13.8517	13.0352	13.8911	10.3081	8.32665	7.51015
O=C(OC)CCCCCCCCC/C=C\CC=CCCCCC	cis-11,14-Eicosadienoic acid methyl ester (C21)	2463-02-7	no	3	2400	2.41	2295	20.4222	63.9021	1	0	0	0	61	0	1	23	20	0	0	21	0	0	38	0	0	2	0	0	2.97595	44.4159	16	0.727273	0	60	3	22	11	17	0.772727	57	0	17.0124	15.5254	14.7089	15.3053	11.3081	9.67682	8.86032
O=C(OC)CCCCCCCCCCCCCCCCCCCCC	Methyl behenate (C23)	929-77-1	no	3	2625	2.25	2527.78	12.0789	72.7565	1	0	0	0	71	0	1	25	22	0	0	23	0	0	46	0	0	2	0	0	2.98337	53.1615	20	0.833333	0	70	1	24	22	21	0.875	69	0	18.4266	17.4586	16.6421	16.7195	12.3081	11.3772	10.5607
O=C(OC)CCCCCCCCCCCCCCCCCCCCCC	Methyl tricosanoate (C24)	2433-97-8	no	3	2715	2.25	2627.78	11.4486	75.8501	1	0	0	0	74	0	1	26	23	0	0	24	0	0	48	0	0	2	0	0	2.98776	55.3479	21	0.84	0	73	1	25	23	22	0.88	72	0	19.1337	18.1657	17.3492	17.4266	12.8081	11.8772	11.0607
O=C(OC)CCC/C=C\CC=CCC=CCC=CCCCCC	cis-5,8,11,14-Eicosatetraenoic acid methyl ester (C21)	2566-89-4	no	3	2360	2.58	2255	28.6652	61.235	1	0	0	0	57	0	1	23	20	0	0	21	0	0	34	0	0	2	0	0	2.97832	40.043	14	0.636364	0	56	5	22	7	15	0.681818	51	0	17.0124	15.0064	14.1899	15.3053	11.3081	8.97648	8.15998
O=C(OC)CCCCCCCCCCC/C=C\CC=CCCCCC	cis-13,16-Docosadienoic acid methyl ester (C23)	61012-47-3	no	3	2595	2.42	2494.74	20.1566	70.0893	1	0	0	0	67	0	1	25	22	0	0	23	0	0	42	0	0	2	0	0	2.98486	48.7887	18	0.75	0	66	3	24	13	19	0.791667	63	0	18.4266	16.9396	16.1231	16.7195	12.3081	10.6768	9.86032
Clc1c(OCC(=O)OC)ccc(Cl)c1	2,4-D methyl ester	1928-38-7	no	2	1625	3.43	1629.63	72.0362	27.9403	2	0	6	0	22	0	2	14	10	0	0	9	2	0	8	0	0	3	0	0	2.25381	14.3757	3	0.214286	6	22	1	14	2	4	0.285714	15	0	10.552	8.93169	5.43916	6.13783	6.63023	4.53478	2.09159
Clc1c(OC)c(C(=O)OC)c(Cl)cc1	Dicamba methyl ester	6597-78-0	no	2	1455	3.34	1510.34	68.4893	27.9403	2	0	6	0	22	0	2	14	10	0	0	9	2	0	8	0	0	3	0	0	2.75649	14.3757	2	0.142857	6	22	1	14	2	3	0.214286	15	0	10.7152	9.14723	5.6547	6.30096	6.61259	4.47345	1.91068
Clc1c(OC(C(=O)OC)C)ccc(Cl)c1	Dichloroprop methyl ester	57153-17-0	no	2	1590	3.15	1603.7	59.2497	31.0339	2	0	6	0	25	0	2	15	11	0	0	10	2	0	10	0	0	3	0	0	2.38991	16.5621	3	0.2	6	25	1	15	3	4	0.266667	18	0	11.4223	9.80193	6.3094	7.00807	7.04091	4.99428	2.60406
Clc1cc(C)c(OC(C(=O)OC)C)cc1	MCPP methyl ester	23844-56-6	no	2	1500	3.02	1541.38	53.5268	32.6143	2	0	6	0	28	0	2	15	11	0	0	11	1	0	13	0	0	3	0	0	2.38991	19.4217	3	0.2	6	28	1	15	3	4	0.266667	21	0	11.4223	9.66804	7.3094	8.00807	7.04091	4.92733	3.10406
Clc1c(N)c(Cl)c(C(=O)OC)nc1Cl	Picloram methyl ester	14143-55-6	no	2	1990	4.81	1917.39	134.175	25.998	2	0	6	0	19	1	3	14	8	0	0	7	3	0	5	0	2	2	0	0	2.72888	10.26	1	0.0714286	6	19	1	14	2	2	0.142857	12	0	10.8783	9.24274	4	4.4641	6.48527	4.50323	1.25
Clc1c(Cl)cc(OCC(=O)OC)c(Cl)c1	2,4,5-T methyl ester	1928-37-6	no	2	1815	3.45	1773.08	72.1351	29.4535	2	0	6	0	22	0	2	15	11	0	0	9	3	0	7	0	0	3	0	0	2.36104	13.7024	3	0.2	6	22	1	15	2	4	0.266667	15	0	11.4223	9.98823	5.36181	6.00807	7.04091	5.01839	2.00825
S(P(=O)(OCC)OCC)CCSCC	Demeton, S	126-75-0	no	4	1745	3.45	1719.23	72.3845	38.5851	3	0	0	0	33	0	3	14	9	0	0	8	0	0	19	0	0	3	1	2	3.70939	35.3209	9	0.692308	0	32	0	13	11	9	0.692308	32	0	10.864	11.5514	6.53553	6.53553	6.68198	9.08308	2.62132
S=P(SCSCC)(OCC)OCC	Phorate	298-02-2	no	4	1700	3.32	1685.19	66.5563	37.5895	2	0	0	0	30	0	2	13	8	0	0	7	0	0	17	0	0	2	1	3	3.76418	31.0365	8	0.666667	0	29	0	12	10	8	0.666667	29	0	10.1569	11.6608	5.82843	5.82843	6.18198	9.67853	2.12132
P(=O)(O/C(=C/C(=O)NC)/C)(OC)OC	Monocrotophos	6923-22-4	no	4	1690	4.36	1677.78	114.769	30.3951	5	0	0	0	28	1	6	14	6	0	0	7	0	0	14	0	1	5	1	0	3.98216	31.1089	5	0.384615	0	27	2	13	6	6	0.461538	25	0	11.1902	9.46023	5.57735	5.86181	6.46967	5.24299	1.07735
S=P(OCC)(OCC)Oc1ccc([N+](=O)[O-])cc1	Parathion (ethyl parathion)	56-38-2	no	4	2065	3.57	1982.61	76.299	38.5751	3	0	6	0	32	0	3	18	11	0	0	10	0	0	14	0	1	5	1	1	2.42746	28.6489	7	0.388889	6	32	1	18	8	7	0.388889	25	0	13.596	11.7785	6.72361	7.39734	8.50415	7.89215	3.23558
N(C1CCCCC1)C1CCCCC1	Dicyclohexylamine	101-83-7	no	4	1320	2.43	1420	26.7666	37.5562	1	0	0	0	36	1	2	13	12	0	0	12	0	0	23	0	1	0	0	0	1.68721	25.8038	2	0.142857	0	37	0	14	4	2	0.142857	37	0	8.93287	8.72577	8.22577	8.22577	6.44949	6.21034	5.63299
Brc1ccc(CCCCCCCCCCCC)cc1	1-Bromo-4-dodecylbenzene	126930-72-1	no	2	2300	2.59	2195.24	29.6818	54.067	0	0	6	0	48	0	0	19	19	0	1	18	0	0	29	0	0	0	0	0	1.7641	32.993	11	0.578947	6	48	0	19	13	11	0.578947	42	0	13.7613	14.0515	12.0876	12.7613	9.3257	8.86401	7.88203
Nc1ccc(-c2ccc(N)cc2)cc1	Benzidine	92-87-5	no	4	2220	5.63	2119.05	171.167	31.3215	0	0	12	0	26	2	2	14	12	0	0	12	0	0	12	0	2	0	0	0	1.80163	11.7985	1	0.0666667	12	27	0	15	2	1	0.0666667	15	0	9.96626	7.7735	6.6188	7.96626	6.75402	4.47008	3.89273
Clc1c(N)ccc(-c2cc(Cl)c(N)cc2)c1	3,3'-Dichlorobenzidine	91-94-1	no	2	2570	5.43	2468.42	159.607	34.3479	0	0	12	0	26	2	2	16	14	0	0	12	2	0	10	0	2	0	0	0	1.90219	10.4521	1	0.0588235	12	27	0	17	2	1	0.0588235	15	0	11.7067	9.88659	6.4641	7.70674	7.57539	5.43731	3.72607
O=C1N(N)C(C)=NN=C1c1ccccc1	Metamitron	41394-05-2	no	4	2305	5.98	2200	186.625	29.4699	4	0	6	0	25	1	5	15	7	0	0	10	0	0	10	0	4	1	0	0	1.97915	13.2101	1	0.0625	6	26	3	16	2	1	0.0625	17	0	10.8365	8.21399	5.88675	6.84493	7.19838	4.46743	2.91068
C(C)c1c(C)c(C)ccc1	1,2-Dimethyl-3-ethylbenzene	933-98-2	no	4	795	2.42	1102.86	30.5308	26.9351	0	0	6	0	24	0	0	10	10	0	0	10	0	0	14	0	0	0	0	0	2.475	15.3049	1	0.1	6	24	0	10	3	1	0.1	18	0	7.56048	6.93916	6.93916	7.56048	4.75322	3.80468	3.80468
Cc1c(C)cc(C)c(C)c1	1,2,4,5-Tetramethylbenzene	95-93-2	no	4	815	2.37	1114.29	28.0831	26.9351	0	0	6	0	24	0	0	10	10	0	0	10	0	0	14	0	0	0	0	0	2.5165	15.3049	0	0	6	24	0	10	2	0	0	18	0	7.72361	7.1547	7.1547	7.72361	4.60906	3.6547	3.6547
C(CC)(Cc1ccccc1)C	2-(Methylbutyl)benzene	3968-85-2	no	4	820	2.24	1117.14	22.0298	30.0287	0	0	6	0	27	0	0	11	11	0	0	11	0	0	16	0	0	0	0	0	2.15604	17.4913	3	0.272727	6	27	0	11	5	3	0.272727	21	0	8.10445	7.37831	7.37831	8.10445	5.3257	4.36519	4.36519
C(C)(C)(C)c1cc(C)cc(C)c1	t-1-Butyl-3,5-dimethylbenzene	98-19-1	no	4	915	2.22	1171.43	20.4752	33.1223	0	0	6	0	30	0	0	12	12	0	0	12	0	0	18	0	0	0	0	0	2.5867	19.6777	0	0	6	30	0	12	4	1	0.0833333	24	0	9.35337	8.73205	8.73205	9.35337	5.39287	4.48205	4.48205
C(C)c1c(CC)ccc(CC)c1	1,2,4-Triethylbenzene	877-44-1	no	4	1025	2.34	1235.29	25.2929	33.1223	0	0	6	0	30	0	0	12	12	0	0	12	0	0	18	0	0	0	0	0	2.44416	19.6777	3	0.25	6	30	0	12	3	3	0.25	24	0	8.97469	8.35337	8.35337	8.97469	5.81239	4.92001	4.92001
C(CCC)CCc1ccccc1	n-Hexylbenzene	1077-16-3	no	4	1065	2.3	1258.82	23.1681	33.1223	0	0	6	0	30	0	0	12	12	0	0	12	0	0	18	0	0	0	0	0	1.92062	19.6777	5	0.416667	6	30	0	12	7	5	0.416667	24	0	8.64842	7.92229	7.92229	8.64842	5.93185	4.97134	4.97134
O=C(CCC)CC	3-Hexanone	589-38-8	yes	4	310	1.84	830.556	-999	19.3635	1	0	0	0	19	0	1	7	5	0	0	6	0	0	12	0	0	1	0	0	2.88167	14.0765	3	0.5	0	18	1	6	7	3	0.5	17	0	5.69867	5.02957	4.62132	4.69867	3.30806	2.82544	2.62132
CC1(C)[C@@H]2C(C)=CCC1C2	(1S)-(-)-alpha-Pinene	7785-26-4	no	4	495	1.9	934.286	9.3941	28.2687	0	0	0	0	26	0	0	10	10	0	0	10	0	0	16	0	0	0	0	0	2.1678	17.4913	0	0	0	27	1	11	4	0	0	26	0	7.35337	7.14626	7.14626	7.35337	4.62103	4.28769	4.28769
Cc1cc(C)cc(C)c1	1,3,5-Trimethylbenzene	108-67-8	no	4	555	2.19	968.571	22.0298	23.8415	0	0	6	0	21	0	0	9	9	0	0	9	0	0	12	0	0	0	0	0	2.40332	13.1185	0	0	6	21	0	9	2	0	0	15	0	6.85337	6.23205	6.23205	6.85337	4.18154	3.23205	3.23205
O(CCOCCOCCOCCOC)CCOCCOCCOCCOC	Octaglyme	25990-94-7	no	3	2665	3.51	2572.22	70.1195	64.2361	9	0	0	0	65	0	9	27	18	0	0	18	0	0	38	0	0	9	0	0	2.95401	58.7859	24	0.923077	0	64	0	26	28	24	0.923077	64	0	19.6777	16.9879	13.3137	13.3137	13.4142	9.4353	4
O(CCOCCOCCOCCOCCOC)CCOCCOCCOCCOCCOC	Decaglyme	27762-70-5	no	3	3100	3.81	3100	81.0407	78.2145	11	0	0	0	79	0	11	33	22	0	0	22	0	0	46	0	0	11	0	0	2.9877	71.3635	30	0.9375	0	78	0	32	34	30	0.9375	78	0	23.9203	20.6329	16.1421	16.1421	16.4142	11.59	5
Oc1ccc(C(C)c2ccc(O)cc2)cc1	Bisphenol E	2081-08-5	no	4	2210	4.73	2109.52	129.577	35.5791	2	0	12	0	30	2	4	16	14	0	0	14	0	0	14	0	0	2	0	0	1.81496	15.3049	2	0.117647	12	31	0	17	3	2	0.117647	19	0	11.5436	9.09058	8.19615	9.54361	7.6647	5.24465	4.79743
Oc1c(C(C)C)cc(C(C)(C)c2cc(C(C)C)c(O)cc2)cc1	Bisphenol G	127-54-8	no	4	2485	3.76	2380	82.5226	57.2342	2	0	12	0	51	2	4	23	21	0	0	21	0	0	28	0	0	2	0	0	2.08802	30.6098	4	0.166667	12	52	0	24	4	4	0.166667	40	0	17.3614	15.0132	14.1188	15.3614	10.6408	8.31003	7.86282
[truncated: 247 more columns]

## Sheet: External validation set
SMILES	Name	CAS no.	Early compound	Group	RT 1	RT 2	Alkane RI	PEG-2I (values for compounds with -999 could not be calculated)	apol	a_acc	a_acid	a_aro	a_base	a_count	a_don	a_donacc	a_heavy	a_hyd	a_nB	a_nBr	a_nC	a_nCl	a_nF	a_nH	a_nI	a_nN	a_nO	a_nP	a_nS	balabanJ	bpol	b_1rotN	b_1rotR	b_ar	b_count	b_double	b_heavy	b_max1len	b_rotN	b_rotR	b_single	b_triple	chi0	chi0v	chi0v_C	chi0_C	chi1	chi1v	chi1v_C
Clc1c(-n2c(N)c([SH0](=O)C(F)(F)F)c(C#N)n2)c(Cl)cc(C(F)(F)F)c1	Fipronil	120068-37-3	no	1	2140	2.83	2047.83	41.7989	39.5912	3	0	11	0	30	1	4	26	18	0	0	12	2	6	4	0	4	1	0	1	2.2154	18.7888	2	0.0740741	11	31	0	27	3	5	0.185185	19	1	20.0246	14.2423	6.1547	7.16277	11.7849	8.03033	2.6547
ClC(Cl)=C[C@@H]1[C@@H](C(=O)OCc2c(F)c(F)cc(F)c2F)C1(C)C	Transfluthrin	118712-89-3	no	1	1970	2.66	1900	34.7317	42.5935	1	0	6	0	35	0	1	23	19	0	0	15	2	4	12	0	0	2	0	0	1.90355	21.6445	4	0.166667	6	36	2	24	4	5	0.208333	28	0	17.5246	13.6126	9.01651	9.81747	10.5683	7.33902	4.75227
ClC(Cl)(SN(S(=O)(=O)N(C)C)c1ccc(C)cc1)F	Tolylfluanid	731-27-1	no	1	2145	3.87	2052.17	89.9501	40.7893	2	0	6	0	32	0	2	19	12	0	0	10	2	1	13	0	2	2	0	2	2.87002	28.9707	5	0.263158	6	32	0	19	7	5	0.263158	26	0	14.8449	13.6156	6.8094	7.48313	8.53753	8.01782	2.32137
Clc1c(N2C(n3ncnc3)=Nc3c(C2=O)cc(F)cc3)ccc(Cl)c1	Fluquinconazole	136426-54-5	no	1	2780	4.67	2700	123.182	44.7133	4	0	17	0	33	0	4	25	15	0	0	16	2	1	8	0	5	1	0	0	1.59498	18.3467	2	0.0714286	17	36	2	28	1	2	0.0714286	17	0	17.5517	13.9089	8.6188	10.2757	12.0417	7.8275	3.72607
Cl/C(/C(F)(F)F)=C\C1C(C)(C)C1C(=O)OCc1c(F)c(F)c(C)c(F)c1F	Tefluthrin	79538-32-2	no	1	1870	2.26	1816.67	16.787	46.9381	1	0	6	0	41	0	1	27	24	0	0	17	1	7	14	0	0	2	0	0	1.94588	27.0199	4	0.142857	6	42	2	28	4	6	0.214286	34	0	20.8948	15.0353	10.4392	11.1877	12.2071	8.01167	5.42492
FC(F)(F)c1cc(Oc2c(C(=O)Nc3c(F)cc(F)cc3)cccn2)ccc1	Diflufenican	83164-33-4	no	1	2495	3.35	2390	63.4896	47.3637	2	0	18	0	39	1	3	28	22	0	0	19	0	5	11	0	2	2	0	0	1.56103	22.8943	4	0.133333	18	41	1	30	2	6	0.2	22	0	20.3112	13.927	10.2735	12.1899	13.2362	7.80383	5.26474
FC(F)(F)c1cc([N+](=O)[O-])c(N(CC(=C)C)CC)c([N+](=O)[O-])c1	Ethalfluralin	55283-68-6	no	1	1650	2.32	1648.15	20.5046	40.3941	0	0	6	0	37	0	0	23	18	0	0	13	0	3	14	0	3	4	0	0	3.16835	23.4059	6	0.26087	6	37	3	23	7	7	0.304348	28	0	17.9472	12.3845	8.27602	9.21518	10.4843	6.41943	3.81891
FC(F)(F)c1c(N)c([N+](=O)[O-])c(N(CCC)CCC)c([N+](=O)[O-])c1	Prodiamine	29091-21-2	no	1	2020	2.73	1943.48	37.6713	43.4945	0	0	6	0	41	1	1	24	18	0	0	13	0	3	17	0	4	4	0	0	3.29822	26.0255	7	0.291667	6	41	2	24	8	8	0.333333	33	0	18.6543	13.0917	8.40578	8.92229	11.056	7.13076	4.24156
FC(F)(F)c1cc([N+](=O)[O-])c(N(CCC)CCC)c([N+](=O)[O-])c1	Trifluralin	1582-09-8	no	1	1675	2.24	1666.67	16.6712	41.7277	0	0	6	0	39	0	0	23	18	0	0	13	0	3	16	0	3	4	0	0	3.16023	25.5923	7	0.304348	6	39	2	23	8	8	0.347826	31	0	17.7841	12.5917	8.48313	9.05204	10.6284	6.91943	4.31891
FC(F)(F)c1cnc(Oc2ccc(O[C@@H](C(=O)OCCCC)C)cc2)cc1	Fluazifop-p-butyl	79241-46-6	no	1	2340	2.91	2235	44.1324	52.7549	3	0	12	0	47	0	3	27	20	0	0	19	0	3	20	0	1	4	0	0	1.61756	33.4991	8	0.285714	12	48	1	28	5	10	0.357143	35	0	19.8636	14.9542	11.7401	13.0352	12.791	8.43761	5.84386
[Si](Cn1ncnc1)(C)(c1ccc(F)cc1)c1ccc(F)cc1	Flusilazole	85509-19-9	no	1	2290	3.64	2185.71	78.3944	47.9559	2	0	17	0	37	0	2	22	16	0	0	16	0	2	15	0	3	0	0	0	1.71753	36.5841	4	0.166667	17	39	0	24	4	4	0.166667	22	0	15.5791	13.0782	9.48061	11.0876	10.5763	9.63038	3.64273
Brc1c(Oc2c(Br)cc(Br)c(Br)c2)c(Br)cc(Br)c1	BDE-154	207122-15-4	no	2	2985	5.1	2950	141.937	42.8892	0	0	12	0	23	0	0	19	18	0	6	12	0	0	4	0	0	1	0	0	1.96958	14.0288	2	0.1	12	24	0	20	1	2	0.1	12	0	14.1543	18.5014	6.3094	7.44723	8.87992	9.60953	3.3094
Brc1cc2c([nH]c3c2cc(Br)cc3)cc1	3,6-Dibromocarbazole	6825-20-3	no	2	2690	5.62	2600	167.638	32.9876	0	0	13	0	22	1	1	15	14	0	2	12	0	0	7	0	1	0	0	0	1.76659	10.8924	0	0	15	24	0	17	1	0	0	9	0	10.4138	10.892	6.4641	7.70674	7.23718	6.19003	3.72607
Brc1cc(Cl)c(OP(SCCC)(=O)OCC)cc1	Profenofos	41198-08-7	no	2	2265	3.8	2161.9	86.0244	43.5279	3	0	6	0	33	0	3	18	13	0	1	11	1	0	15	0	0	3	1	1	2.54231	30.3781	7	0.388889	6	33	0	18	9	7	0.388889	27	0	13.596	14.2424	7.35337	7.97469	8.50415	9.84633	3.65225
BrC([N+](=O)[O-])(CO)CO	Bronopol	52-51-7	no	2	1065	3.8	1258.82	92.6315	16.6388	2	0	0	0	15	2	4	9	4	0	1	3	0	0	6	0	1	4	0	0	3.94964	9.10524	3	0.375	0	14	1	8	6	3	0.375	13	0	7.49156	6.03631	1.91421	1.91421	4.0647	2.9103	0.707107
Brc1ccc(Oc2ccccc2)cc1	4-Bromodiphenyl ether	101-55-3	no	2	1710	3.53	1692.59	76.2297	30.9731	0	0	12	0	23	0	0	14	13	0	1	12	0	0	9	0	0	1	0	0	1.70218	13.0449	2	0.133333	12	24	0	15	1	2	0.133333	12	0	9.80312	9.06836	6.69615	8.09601	6.84334	5.12228	3.73205
BrCCCCCCCCCCCCCCCC	1-bromohexadecane	112-82-3	no	2	2055	2.26	1973.91	15.6947	53.2142	0	0	0	0	50	0	0	17	17	0	1	16	0	0	33	0	0	0	0	0	2.84626	37.3658	14	0.875	0	49	0	16	17	14	0.875	49	0	12.6066	13.5706	11.6066	11.6066	8.41421	9.09584	7.70711
Cl[C@H]1C(Cl)[C@@H](Cl)[C@@H]2[C@]3(Cl)C(Cl)(Cl)[C@@](Cl)(C(Cl)=C3Cl)[C@H]12	cis-Nonachlor	5103-73-1	no	2	2230	3.31	2128.57	63.6417	40.554	0	0	0	0	24	0	0	19	18	0	0	10	9	0	5	0	0	0	0	0	2.2388	9.24603	0	0	0	26	1	21	2	0	0	25	0	14.5415	15.5918	5.38675	5.54145	8.54145	8.85966	3.49402
Cl[C@H]1C(Cl)[C@@H](Cl)[C@@H]2[C@]3(Cl)C(Cl)(Cl)[C@@](Cl)(C(Cl)=C3Cl)[C@H]12	trans-Nonachlor	39765-80-5	no	2	2365	3.71	2260	80.9481	40.554	0	0	0	0	24	0	0	19	18	0	0	10	9	0	5	0	0	0	0	0	2.2388	9.24603	0	0	0	26	1	21	2	0	0	25	0	14.5415	15.5918	5.38675	5.54145	8.54145	8.85966	3.49402
Clc1c(Cl)c(Cl)c(c(Cl)c1Cl)-c1c(Cl)c(Cl)cc(Cl)c1Cl	PCB 208	52663-77-1	no	2	2735	3.88	2650	86.8293	41.4068	0	0	12	0	22	0	0	21	21	0	0	12	9	0	1	0	0	0	0	0	2.33776	4.87321	1	0.0454545	12	23	0	22	1	1	0.0454545	11	0	16.058	16.2824	6.07735	7.05796	9.67932	8.42987	3.32735
ClC(Cl)=C(Cl)c1c(Cl)c(Cl)c(Cl)c(Cl)c1Cl	Octachlorostyrene	29082-74-4	no	2	2120	3.31	2030.43	64.0674	31.52	0	0	6	0	16	0	0	16	15	0	0	8	8	0	0	0	0	0	0	0	2.93088	3.36	1	0.0625	6	16	1	16	2	1	0.0625	9	0	12.6188	13.0711	4	4.6188	7.28547	6.53557	2
Clc1c(Cl)c(Cl)cc(c1Cl)-c1c(Cl)c(Cl)c(Cl)c(Cl)c1	PCB 194	35694-08-7	no	2	2785	3.93	2705.88	88.886	39.8936	0	0	12	0	22	0	0	20	20	0	0	12	8	0	2	0	0	0	0	0	2.18755	5.54641	1	0.047619	12	23	0	21	1	1	0.047619	11	0	15.1877	15.2258	6.1547	7.18772	9.2518	7.94027	3.4047
Clc1c(Cl)c(Cl)c(c(Cl)c1Cl)-c1c(Cl)c(Cl)c(Cl)cc1	PCB 195	52663-78-2	no	2	2740	4.14	2655.56	98.8439	39.8936	0	0	12	0	22	0	0	20	20	0	0	12	8	0	2	0	0	0	0	0	2.23004	5.54641	1	0.047619	12	23	0	21	1	1	0.047619	11	0	15.1877	15.2258	6.1547	7.18772	9.26863	7.94626	3.41068
Clc1c(Cl)c(Cl)cc(c1Cl)-c1c(Cl)c(Cl)cc(Cl)c1Cl	PCB 199	52663-75-9	no	2	2670	3.81	2577.78	83.9736	39.8936	0	0	12	0	22	0	0	20	20	0	0	12	8	0	2	0	0	0	0	0	2.24749	5.54641	1	0.047619	12	23	0	21	1	1	0.047619	11	0	15.1877	15.2258	6.1547	7.18772	9.2518	7.94027	3.4047
Clc1c(Cl)c(Cl)cc(c1Cl)-c1c(Cl)c(Cl)c(Cl)cc1Cl	PCB 196	42740-50-1	no	2	2680	3.86	2588.89	86.2118	39.8936	0	0	12	0	22	0	0	20	20	0	0	12	8	0	2	0	0	0	0	0	2.21923	5.54641	1	0.047619	12	23	0	21	1	1	0.047619	11	0	15.1877	15.2258	6.1547	7.18772	9.2518	7.94027	3.4047
Clc1c(Cl)c(Cl)cc(Cl)c1-c1c(Cl)c(Cl)c(Cl)cc1Cl	PCB 197	33091-17-7	no	2	2585	3.81	2484.21	84.5504	39.8936	0	0	12	0	22	0	0	20	20	0	0	12	8	0	2	0	0	0	0	0	2.2519	5.54641	1	0.047619	12	23	0	21	1	1	0.047619	11	0	15.1877	15.2258	6.1547	7.18772	9.2518	7.94027	3.4047
Clc1c(Cl)c(Cl)c(c(Cl)c1Cl)-c1cc(Cl)c(Cl)c(Cl)c1	PCB 205	74472-53-0	no	2	2790	3.91	2711.76	87.9325	39.8936	0	0	12	0	22	0	0	20	20	0	0	12	8	0	2	0	0	0	0	0	2.19209	5.54641	1	0.047619	12	23	0	21	1	1	0.047619	11	0	15.1877	15.2258	6.1547	7.18772	9.2518	7.94027	3.4047
Clc1c(Cl)c(Cl)c(c(Cl)c1Cl)-c1c(Cl)c(Cl)ccc1Cl	PCB 200	52663-73-7	no	2	2615	4	2516.67	93.1968	39.8936	0	0	12	0	22	0	0	20	20	0	0	12	8	0	2	0	0	0	0	0	2.29741	5.54641	1	0.047619	12	23	0	21	1	1	0.047619	11	0	15.1877	15.2258	6.1547	7.18772	9.26863	7.94626	3.41068
Clc1c(Cl)c(Cl)cc(Cl)c1-c1c(Cl)c(Cl)cc(Cl)c1Cl	PCB 201	40186-71-8	no	2	2565	3.8	2463.16	84.1361	39.8936	0	0	12	0	22	0	0	20	20	0	0	12	8	0	2	0	0	0	0	0	2.281	5.54641	1	0.047619	12	23	0	21	1	1	0.047619	11	0	15.1877	15.2258	6.1547	7.18772	9.2518	7.94027	3.4047
Clc1c(c(Cl)c(Cl)cc1Cl)-c1c(Cl)c(Cl)cc(Cl)c1Cl	PCB 202	2136-99-4	no	2	2550	3.73	2447.37	80.931	39.8936	0	0	12	0	22	0	0	20	20	0	0	12	8	0	2	0	0	0	0	0	2.31077	5.54641	1	0.047619	12	23	0	21	1	1	0.047619	11	0	15.1877	15.2258	6.1547	7.18772	9.2518	7.94027	3.4047
Clc1c(Cl)c(Cl)c(c(Cl)c1Cl)-c1c(Cl)cc(Cl)cc1Cl	PCB 204	74472-52-9	no	2	2570	3.79	2468.42	83.6608	39.8936	0	0	12	0	22	0	0	20	20	0	0	12	8	0	2	0	0	0	0	0	2.263	5.54641	1	0.047619	12	23	0	21	1	1	0.047619	11	0	15.1877	15.2258	6.1547	7.18772	9.2518	7.94027	3.4047
Clc1c(Cl)c(Cl)c(c(Cl)c1Cl)-c1c(Cl)c(Cl)cc(Cl)c1	PCB 198	68194-17-2	no	2	2660	3.76	2566.67	81.7353	39.8936	0	0	12	0	22	0	0	20	20	0	0	12	8	0	2	0	0	0	0	0	2.25863	5.54641	1	0.047619	12	23	0	21	1	1	0.047619	11	0	15.1877	15.2258	6.1547	7.18772	9.2518	7.94027	3.4047
ClC1(Cl)C2(Cl)C(Cl)=C(Cl)C1(Cl)C1C2C(Cl)C=C1	Heptachlor	76-44-8	no	2	1965	3.26	1895.83	62.546	36.194	0	0	0	0	22	0	0	17	16	0	0	10	7	0	5	0	0	0	0	0	2.22255	8.40604	0	0	0	24	2	19	2	0	0	22	0	12.801	13.324	5.38675	5.80096	7.70325	7.55035	3.49402
Clc1c(Cl)c(Cl)c2c(c1Cl)oc1c2c(Cl)c(Cl)c(Cl)c1	1,2,3,4,7,8,9-HpCDF	55673-89-7	no	2	2985	4.44	2950	111.373	37.8488	0	0	13	0	21	0	0	20	17	0	0	12	7	0	1	0	0	1	0	0	1.93126	5.94921	0	0	15	23	0	22	1	0	0	8	0	14.7651	14.4229	6.07735	7.05796	9.34111	7.70423	3.32735
Clc1c(Cl)c(Cl)c(c(Cl)c1Cl)-c1c(Cl)c(Cl)ccc1	PCB 173	68194-16-1	no	2	2565	4.05	2463.16	95.7133	38.3804	0	0	12	0	22	0	0	19	19	0	0	12	7	0	3	0	0	0	0	0	2.22768	6.21962	1	0.05	12	23	0	20	1	1	0.05	11	0	14.3175	14.1693	6.23205	7.31747	8.85795	7.46264	3.49402
Clc1c(Cl)c(-c2c(Cl)c(Cl)cc(Cl)c2Cl)ccc1Cl	PCB 177	52663-70-4	no	2	2545	3.93	2442.11	90.205	38.3804	0	0	12	0	22	0	0	19	19	0	0	12	7	0	3	0	0	0	0	0	2.19799	6.21962	1	0.05	12	23	0	20	1	1	0.05	11	0	14.3175	14.1693	6.23205	7.31747	8.84111	7.45666	3.48803
Clc1c(Cl)c(Cl)cc(c1Cl)-c1c(Cl)cc(Cl)c(Cl)c1	PCB 180	35065-29-3	no	2	2595	3.75	2494.74	81.7475	38.3804	0	0	12	0	22	0	0	19	19	0	0	12	7	0	3	0	0	0	0	0	2.13217	6.21962	1	0.05	12	23	0	20	1	1	0.05	11	0	14.3175	14.1693	6.23205	7.31747	8.82428	7.45068	3.48205
Clc1c(c(Cl)c(Cl)cc1Cl)-c1c(Cl)cc(Cl)c(Cl)c1	PCB 187	52663-68-0	no	2	2485	3.65	2380	77.4286	38.3804	0	0	12	0	22	0	0	19	19	0	0	12	7	0	3	0	0	0	0	0	2.19149	6.21962	1	0.05	12	23	0	20	1	1	0.05	11	0	14.3175	14.1693	6.23205	7.31747	8.82428	7.45068	3.48205
Clc1c(Cl)c(Cl)cc(c1Cl)-c1c(Cl)c(Cl)c(Cl)cc1	PCB 170	35065-30-6	no	2	2650	4.08	2555.56	96.6314	38.3804	0	0	12	0	22	0	0	19	19	0	0	12	7	0	3	0	0	0	0	0	2.13826	6.21962	1	0.05	12	23	0	20	1	1	0.05	11	0	14.3175	14.1693	6.23205	7.31747	8.84111	7.45666	3.48803
Clc1c(Cl)c(Cl)cc(Cl)c1-c1c(Cl)c(Cl)c(Cl)cc1	PCB 171	52663-71-5	no	2	2555	3.98	2452.63	92.496	38.3804	0	0	12	0	22	0	0	19	19	0	0	12	7	0	3	0	0	0	0	0	2.16987	6.21962	1	0.05	12	23	0	20	1	1	0.05	11	0	14.3175	14.1693	6.23205	7.31747	8.84111	7.45666	3.48803
Clc1c(Cl)c(Cl)cc(c1Cl)-c1c(Cl)c(Cl)cc(Cl)c1	PCB 172	52663-74-8	no	2	2580	3.71	2478.95	79.9317	38.3804	0	0	12	0	22	0	0	19	19	0	0	12	7	0	3	0	0	0	0	0	2.16564	6.21962	1	0.05	12	23	0	20	1	1	0.05	11	0	14.3175	14.1693	6.23205	7.31747	8.82428	7.45068	3.48205
Clc1c(c(Cl)c(Cl)cc1Cl)-c1c(Cl)c(Cl)cc(Cl)c1	PCB 178	52663-67-9	no	2	2465	3.6	2360	75.2057	38.3804	0	0	12	0	22	0	0	19	19	0	0	12	7	0	3	0	0	0	0	0	2.22679	6.21962	1	0.05	12	23	0	20	1	1	0.05	11	0	14.3175	14.1693	6.23205	7.31747	8.82428	7.45068	3.48205
Clc1c(Cl)c(Cl)cc(Cl)c1-c1c(Cl)cc(Cl)c(Cl)c1	PCB 183	52663-69-1	no	2	2495	3.7	2390	79.6977	38.3804	0	0	12	0	22	0	0	19	19	0	0	12	7	0	3	0	0	0	0	0	2.16358	6.21962	1	0.05	12	23	0	20	1	1	0.05	11	0	14.3175	14.1693	6.23205	7.31747	8.82428	7.45068	3.48205
Clc1c(c(Cl)c(Cl)cc1Cl)-c1cc(Cl)c(Cl)c(Cl)c1	PCB 193	69782-91-8	no	2	2595	3.73	2494.74	80.8213	38.3804	0	0	12	0	22	0	0	19	19	0	0	12	7	0	3	0	0	0	0	0	2.15855	6.21962	1	0.05	12	23	0	20	1	1	0.05	11	0	14.3175	14.1693	6.23205	7.31747	8.82428	7.45068	3.48205
Clc1c(Cl)c(Cl)c(c(Cl)c1Cl)-c1cc(Cl)c(Cl)cc1	PCB 190	41411-64-7	no	2	2655	3.96	2561.11	91.0357	38.3804	0	0	12	0	22	0	0	19	19	0	0	12	7	0	3	0	0	0	0	0	2.14899	6.21962	1	0.05	12	23	0	20	1	1	0.05	11	0	14.3175	14.1693	6.23205	7.31747	8.84111	7.45666	3.48803
Clc1c(Cl)c(Cl)cc(Cl)c1-c1cc(Cl)c(Cl)c(Cl)c1	PCB 191	74472-50-7	no	2	2605	3.76	2505.56	82.1598	38.3804	0	0	12	0	22	0	0	19	19	0	0	12	7	0	3	0	0	0	0	0	2.13146	6.21962	1	0.05	12	23	0	20	1	1	0.05	11	0	14.3175	14.1693	6.23205	7.31747	8.82428	7.45068	3.48205
Clc1c(Cl)c(Cl)cc(Cl)c1-c1c(Cl)c(Cl)cc(Cl)c1	PCB 175	40186-70-7	no	2	2480	3.63	2375	76.5255	38.3804	0	0	12	0	22	0	0	19	19	0	0	12	7	0	3	0	0	0	0	0	2.19805	6.21962	1	0.05	12	23	0	20	1	1	0.05	11	0	14.3175	14.1693	6.23205	7.31747	8.82428	7.45068	3.48205
Clc1c(Cl)c(Cl)cc(Cl)c1-c1c(Cl)c(Cl)ccc1Cl	PCB 176	52663-65-7	no	2	2435	3.91	2330	89.7004	38.3804	0	0	12	0	22	0	0	19	19	0	0	12	7	0	3	0	0	0	0	0	2.23732	6.21962	1	0.05	12	23	0	20	1	1	0.05	11	0	14.3175	14.1693	6.23205	7.31747	8.84111	7.45666	3.48803
Clc1c(Cl)c(Cl)c(c(Cl)c1Cl)-c1c(Cl)ccc(Cl)c1	PCB 185	52712-05-7	no	2	2520	3.77	2415.79	82.8565	38.3804	0	0	12	0	22	0	0	19	19	0	0	12	7	0	3	0	0	0	0	0	2.22191	6.21962	1	0.05	12	23	0	20	1	1	0.05	11	0	14.3175	14.1693	6.23205	7.31747	8.84111	7.45666	3.48803
Clc1c(Cl)c(Cl)cc(c1Cl)-c1cc(Cl)c(Cl)c(Cl)c1	PCB 189	39635-31-9	no	2	2715	3.85	2627.78	85.5429	38.3804	0	0	12	0	22	0	0	19	19	0	0	12	7	0	3	0	0	0	0	0	2.10102	6.21962	1	0.05	12	23	0	20	1	1	0.05	11	0	14.3175	14.1693	6.23205	7.31747	8.82428	7.45068	3.48205
Clc1c(Cl)c(Cl)c(c(Cl)c1Cl)-c1c(Cl)cc(Cl)cc1	PCB 181	74472-47-2	no	2	2535	3.89	2431.58	88.377	38.3804	0	0	12	0	22	0	0	19	19	0	0	12	7	0	3	0	0	0	0	0	2.18771	6.21962	1	0.05	12	23	0	20	1	1	0.05	11	0	14.3175	14.1693	6.23205	7.31747	8.84111	7.45666	3.48803
Clc1c(Cl)c(Cl)cc(c1Cl)-c1c(Cl)cc(Cl)cc1Cl	PCB 182	60145-23-5	no	2	2485	3.66	2380	77.8917	38.3804	0	0	12	0	22	0	0	19	19	0	0	12	7	0	3	0	0	0	0	0	2.16996	6.21962	1	0.05	12	23	0	20	1	1	0.05	11	0	14.3175	14.1693	6.23205	7.31747	8.82428	7.45068	3.48205
Clc1c(Cl)c(Cl)cc(Cl)c1-c1c(Cl)cc(Cl)cc1Cl	PCB 184	74472-48-3	no	2	2390	3.66	2285	78.4011	38.3804	0	0	12	0	22	0	0	19	19	0	0	12	7	0	3	0	0	0	0	0	2.20257	6.21962	1	0.05	12	23	0	20	1	1	0.05	11	0	14.3175	14.1693	6.23205	7.31747	8.82428	7.45068	3.48205
Clc1c(Cl)c(Cl)c(c(Cl)c1Cl)-c1c(Cl)cccc1Cl	PCB 186	74472-49-4	no	2	2455	3.97	2350	92.3864	38.3804	0	0	12	0	22	0	0	19	19	0	0	12	7	0	3	0	0	0	0	0	2.26753	6.21962	1	0.05	12	23	0	20	1	1	0.05	11	0	14.3175	14.1693	6.23205	7.31747	8.85795	7.46264	3.49402
Clc1c(Cl)c(Cl)c(c(Cl)c1Cl)-c1cc(Cl)cc(Cl)c1	PCB 192	74472-51-8	no	2	2580	3.6	2478.95	74.8377	38.3804	0	0	12	0	22	0	0	19	19	0	0	12	7	0	3	0	0	0	0	0	2.18283	6.21962	1	0.05	12	23	0	20	1	1	0.05	11	0	14.3175	14.1693	6.23205	7.31747	8.82428	7.45068	3.48205
Clc1c(c(Cl)c(Cl)cc1Cl)-c1c(Cl)cc(Cl)cc1Cl	PCB 188	74487-85-7	no	2	2375	3.63	2270	77.1507	38.3804	0	0	12	0	22	0	0	19	19	0	0	12	7	0	3	0	0	0	0	0	2.23152	6.21962	1	0.05	12	23	0	20	1	1	0.05	11	0	14.3175	14.1693	6.23205	7.31747	8.82428	7.45068	3.48205
ClC1(Cl)C2(Cl)C(Cl)=C(Cl)C1(Cl)C1C2C2C=CC1C2	Aldrin	309-00-2	no	2	2045	3.35	1965.22	66.2319	39.5343	0	0	0	0	26	0	0	18	17	0	0	12	6	0	8	0	0	0	0	0	1.95842	11.2657	0	0	0	29	2	21	2	0	0	27	0	13.0854	13.4746	6.67121	7.08542	8.27573	8.04553	4.64385
ClC1C(Cl)C(Cl)C(Cl)C(Cl)C1Cl	delta-BHC	319-86-8	no	2	1860	4.13	1808.33	103.443	27.6408	0	0	0	0	18	0	0	12	12	0	0	6	6	0	6	0	0	0	0	0	2.76025	9.07924	0	0	0	18	0	12	2	0	0	18	0	9.4641	10.2675	3.4641	3.4641	5.4641	5.92792	2
ClC1C(Cl)C(Cl)C(Cl)C(Cl)C1Cl	gamma-BHC (Lindane)	58-89-9	no	2	1790	3.79	1753.85	87.9692	27.6408	0	0	0	0	18	0	0	12	12	0	0	6	6	0	6	0	0	0	0	0	2.76025	9.07924	0	0	0	18	0	12	2	0	0	18	0	9.4641	10.2675	3.4641	3.4641	5.4641	5.92792	2
ClC1(Cl)[C@@]2(Cl)C(Cl)=C(Cl)C1(Cl)[C@H]1[C@@H]2CO[SH0](=O)OC1	Endosulfan II	33213-65-9	no	2	2350	4.23	2245	105.168	38.2268	3	0	0	0	25	0	3	19	14	0	0	9	6	0	6	0	0	3	0	1	2.11182	17.2892	0	0	0	27	1	21	2	0	0	26	0	14.2152	14.3218	5.06891	5.22361	8.68641	8.45621	2.97718
ClC1(Cl)C2(Cl)C(Cl)=C(Cl)C1(Cl)C1C2COC1	Endosulfan ether	3369-52-6	no	2	1895	3.64	1837.5	80.5486	33.7228	1	0	0	0	22	0	1	16	14	0	0	9	6	0	6	0	0	1	0	0	2.21923	10.9952	0	0	0	24	1	18	2	0	0	23	0	11.9307	12.2805	5.06891	5.22361	7.29256	6.95621	2.97718
ClC1(Cl)[C@]2(Cl)C(Cl)=C(Cl)[C@@]1(Cl)[C@@H]1[C@H]2[C@H]2[C@H]3O[C@H]3[C@@H]1C2	Endrin	72-20-8	no	2	2325	4.1	2220	99.379	40.3363	1	0	0	0	27	0	1	19	17	0	0	12	6	0	8	0	0	1	0	0	1.76035	13.1817	0	0	0	31	1	23	2	0	0	30	0	13.533	13.8828	6.67121	6.82591	8.77573	8.51693	4.64385
ClC1(Cl)C2(Cl)C3(Cl)C(Cl)C1(Cl)C1C2C2C3C(=O)C1C2	Endrin ketone	53494-70-5	no	2	2540	5.12	2436.84	145.325	40.3363	1	0	0	0	27	0	1	19	16	0	0	12	6	0	8	0	0	1	0	0	1.92675	12.2237	0	0	0	31	1	23	2	0	0	30	0	13.7486	13.8828	6.67121	6.74856	8.66457	8.61407	4.92056
ClC(Cl)(Cl)C(Cl)=C(Cl)Cl	Hexachloropropene	1888-71-7	no	2	965	2.64	1200	39.5942	18.36	0	0	0	0	9	0	0	9	7	0	0	3	6	0	0	0	0	0	0	0	3.93256	2.52	0	0	0	8	1	8	3	1	0.125	7	0	7.6547	8.30336	1.5	1.6547	3.85406	3.90168	0.5
ClC(CCl)COP(=O)(OCC(Cl)CCl)OCC(Cl)CCl	Tris(2.3-dichloropropyl)phosphate	78-43-3	no	2	2415	3.71	2310	80.5313	45.7599	4	0	0	0	35	0	4	20	15	0	0	9	6	0	15	0	0	4	1	0	4.40128	33.1041	12	0.631579	0	34	0	19	10	12	0.631579	34	0	15.596	15.7527	5.97469	5.97469	9.36352	9.87572	2.44949
ClC1(Cl)C(Cl)=C(Cl)C(Cl)=C1Cl	Hexachlorocyclopentadiene	77-47-4	no	2	1175	2.59	1325.81	35.643	21.88	0	0	0	0	11	0	0	11	10	0	0	5	6	0	0	0	0	0	0	0	2.90885	2.52	0	0	0	11	2	11	2	0	0	9	0	8.8094	9.30336	2.5	2.8094	4.88675	4.65168	1.25
Clc1c(Cl)cc(Cl)cc1-c1c(Cl)cc(Cl)c(Cl)c1	PCB 146	51908-16-8	no	2	2380	3.55	2275	73.3997	36.8672	0	0	12	0	22	0	0	18	18	0	0	12	6	0	4	0	0	0	0	0	2.10514	6.89283	1	0.0526316	12	23	0	19	1	1	0.0526316	11	0	13.4472	13.1128	6.3094	7.44723	8.39675	6.96108	3.5594
Clc1c(c(Cl)c(Cl)cc1Cl)-c1c(Cl)cc(Cl)cc1	PCB 147	68194-13-8	no	2	2330	3.69	2225	80.346	36.8672	0	0	12	0	22	0	0	18	18	0	0	12	6	0	4	0	0	0	0	0	2.1508	6.89283	1	0.0526316	12	23	0	19	1	1	0.0526316	11	0	13.4472	13.1128	6.3094	7.44723	8.41359	6.96706	3.56538
Clc1c(Cl)c(Cl)cc(Cl)c1-c1c(Cl)c(Cl)ccc1	PCB 131	61798-70-7	no	2	2370	3.9	2265	89.7004	36.8672	0	0	12	0	22	0	0	18	18	0	0	12	6	0	4	0	0	0	0	0	2.16395	6.89283	1	0.0526316	12	23	0	19	1	1	0.0526316	11	0	13.4472	13.1128	6.3094	7.44723	8.43043	6.97305	3.57137
Clc1c(Cl)c(-c2c(Cl)c(Cl)ccc2Cl)ccc1Cl	PCB 132	38380-05-1	no	2	2395	4.05	2290	96.4152	36.8672	0	0	12	0	22	0	0	18	18	0	0	12	6	0	4	0	0	0	0	0	2.15101	6.89283	1	0.0526316	12	23	0	19	1	1	0.0526316	11	0	13.4472	13.1128	6.3094	7.44723	8.43043	6.97305	3.57137
Clc1c(c(Cl)ccc1Cl)-c1c(Cl)c(Cl)cc(Cl)c1	PCB 135	52744-13-5	no	2	2320	3.7	2215	80.9017	36.8672	0	0	12	0	22	0	0	18	18	0	0	12	6	0	4	0	0	0	0	0	2.17947	6.89283	1	0.0526316	12	23	0	19	1	1	0.0526316	11	0	13.4472	13.1128	6.3094	7.44723	8.41359	6.96706	3.56538
Clc1c(Cl)c(Cl)cc(c1Cl)-c1c(Cl)ccc(Cl)c1	PCB 141	52712-04-6	no	2	2420	3.72	2315	80.9712	36.8672	0	0	12	0	22	0	0	18	18	0	0	12	6	0	4	0	0	0	0	0	2.12506	6.89283	1	0.0526316	12	23	0	19	1	1	0.0526316	11	0	13.4472	13.1128	6.3094	7.44723	8.41359	6.96706	3.56538
Clc1c(c(Cl)ccc1Cl)-c1c(Cl)cc(Cl)c(Cl)c1	PCB 149	38380-04-0	no	2	2340	3.73	2235	82.1058	36.8672	0	0	12	0	22	0	0	18	18	0	0	12	6	0	4	0	0	0	0	0	2.14352	6.89283	1	0.0526316	12	23	0	19	1	1	0.0526316	11	0	13.4472	13.1128	6.3094	7.44723	8.41359	6.96706	3.56538
Clc1c(c(Cl)ccc1Cl)-c1cc(Cl)c(Cl)c(Cl)c1	PCB 164	74472-45-0	no	2	2450	3.78	2345	83.6108	36.8672	0	0	12	0	22	0	0	18	18	0	0	12	6	0	4	0	0	0	0	0	2.11073	6.89283	1	0.0526316	12	23	0	19	1	1	0.0526316	11	0	13.4472	13.1128	6.3094	7.44723	8.41359	6.96706	3.56538
Clc1c(Cl)c(-c2c(Cl)c(Cl)c(Cl)cc2)ccc1Cl	PCB 128	38380-07-3	no	2	2505	4.18	2400	101.88	36.8672	0	0	12	0	22	0	0	18	18	0	0	12	6	0	4	0	0	0	0	0	2.08548	6.89283	1	0.0526316	12	23	0	19	1	1	0.0526316	11	0	13.4472	13.1128	6.3094	7.44723	8.43043	6.97305	3.57137
Clc1c(c(Cl)c(Cl)cc1Cl)-c1c(Cl)c(Cl)ccc1	PCB 134	52704-70-8	no	2	2360	3.87	2255	88.4038	36.8672	0	0	12	0	22	0	0	18	18	0	0	12	6	0	4	0	0	0	0	0	2.1927	6.89283	1	0.0526316	12	23	0	19	1	1	0.0526316	11	0	13.4472	13.1128	6.3094	7.44723	8.43043	6.97305	3.57137
Clc1c(-c2c(Cl)c(Cl)ccc2Cl)c(Cl)ccc1Cl	PCB 136	38411-22-2	no	2	2280	3.98	2176.19	94.2277	36.8672	0	0	12	0	22	0	0	18	18	0	0	12	6	0	4	0	0	0	0	0	2.22067	6.89283	1	0.0526316	12	23	0	19	1	1	0.0526316	11	0	13.4472	13.1128	6.3094	7.44723	8.43043	6.97305	3.57137
Clc1c(Cl)c(Cl)cc(Cl)c1-c1c(Cl)ccc(Cl)c1	PCB 144	68194-14-9	no	2	2325	3.66	2220	79.0031	36.8672	0	0	12	0	22	0	0	18	18	0	0	12	6	0	4	0	0	0	0	0	2.15737	6.89283	1	0.0526316	12	23	0	19	1	1	0.0526316	11	0	13.4472	13.1128	6.3094	7.44723	8.41359	6.96706	3.56538
Clc1c(c(Cl)c(Cl)cc1Cl)-c1c(Cl)ccc(Cl)c1	PCB 151	52663-63-5	no	2	2315	3.63	2210	77.7064	36.8672	0	0	12	0	22	0	0	18	18	0	0	12	6	0	4	0	0	0	0	0	2.1859	6.89283	1	0.0526316	12	23	0	19	1	1	0.0526316	11	0	13.4472	13.1128	6.3094	7.44723	8.41359	6.96706	3.56538
Clc1c(Cl)c(-c2cc(Cl)c(Cl)c(Cl)c2)ccc1Cl	PCB 157	69782-90-7	no	2	2570	3.98	2468.42	92.4595	36.8672	0	0	12	0	22	0	0	18	18	0	0	12	6	0	4	0	0	0	0	0	2.04768	6.89283	1	0.0526316	12	23	0	19	1	1	0.0526316	11	0	13.4472	13.1128	6.3094	7.44723	8.41359	6.96706	3.56538
Clc1c(Cl)c(Cl)cc(Cl)c1-c1cc(Cl)c(Cl)cc1	PCB 158	74472-42-7	no	2	2455	3.8	2350	84.5138	36.8672	0	0	12	0	22	0	0	18	18	0	0	12	6	0	4	0	0	0	0	0	2.08404	6.89283	1	0.0526316	12	23	0	19	1	1	0.0526316	11	0	13.4472	13.1128	6.3094	7.44723	8.41359	6.96706	3.56538
Clc1c(Cl)c(-c2c(Cl)c(Cl)cc(Cl)c2)ccc1Cl	PCB 130	52663-66-8	no	2	2440	3.82	2335	85.5095	36.8672	0	0	12	0	22	0	0	18	18	0	0	12	6	0	4	0	0	0	0	0	2.11237	6.89283	1	0.0526316	12	23	0	19	1	1	0.0526316	11	0	13.4472	13.1128	6.3094	7.44723	8.41359	6.96706	3.56538
Clc1c(c(Cl)cc(Cl)c1)-c1c(Cl)cc(Cl)c(Cl)c1	PCB 154	60145-22-4	no	2	2290	3.49	2185.71	71.4481	36.8672	0	0	12	0	22	0	0	18	18	0	0	12	6	0	4	0	0	0	0	0	2.10962	6.89283	1	0.0526316	12	23	0	19	1	1	0.0526316	11	0	13.4472	13.1128	6.3094	7.44723	8.39675	6.96108	3.5594
Clc1c(c(Cl)c(Cl)cc1Cl)-c1cc(Cl)c(Cl)cc1	PCB 163	74472-44-9	no	2	2450	3.77	2345	83.1477	36.8672	0	0	12	0	22	0	0	18	18	0	0	12	6	0	4	0	0	0	0	0	2.11074	6.89283	1	0.0526316	12	23	0	19	1	1	0.0526316	11	0	13.4472	13.1128	6.3094	7.44723	8.41359	6.96706	3.56538
Clc1c(c(Cl)c(Cl)cc1Cl)-c1cc(Cl)cc(Cl)c1	PCB 165	74472-46-1	no	2	2375	3.45	2270	68.8151	36.8672	0	0	12	0	22	0	0	18	18	0	0	12	6	0	4	0	0	0	0	0	2.14544	6.89283	1	0.0526316	12	23	0	19	1	1	0.0526316	11	0	13.4472	13.1128	6.3094	7.44723	8.39675	6.96108	3.5594
Clc1c(Cl)c(Cl)cc(c1Cl)-c1c(Cl)c(Cl)ccc1	PCB 129	55215-18-4	no	2	2465	3.97	2360	92.3401	36.8672	0	0	12	0	22	0	0	18	18	0	0	12	6	0	4	0	0	0	0	0	2.13142	6.89283	1	0.0526316	12	23	0	19	1	1	0.0526316	11	0	13.4472	13.1128	6.3094	7.44723	8.43043	6.97305	3.57137
Clc1c(Cl)c(Cl)cc(c1Cl)-c1c(Cl)cc(Cl)cc1	PCB 137	35694-06-5	no	2	2435	3.77	2330	83.2172	36.8672	0	0	12	0	22	0	0	18	18	0	0	12	6	0	4	0	0	0	0	0	2.09175	6.89283	1	0.0526316	12	23	0	19	1	1	0.0526316	11	0	13.4472	13.1128	6.3094	7.44723	8.41359	6.96706	3.56538
Clc1c(Cl)c(Cl)cc(c1Cl)-c1cc(Cl)c(Cl)cc1	PCB 156	38380-08-4	no	2	2560	3.89	2457.89	88.3161	36.8672	0	0	12	0	22	0	0	18	18	0	0	12	6	0	4	0	0	0	0	0	2.05393	6.89283	1	0.0526316	12	23	0	19	1	1	0.0526316	11	0	13.4472	13.1128	6.3094	7.44723	8.41359	6.96706	3.56538
Clc1c(Cl)cc(-c2c(Cl)cc(Cl)c(Cl)c2)cc1Cl	PCB 167	52663-72-6	no	2	2515	3.66	2410.53	77.7747	36.8672	0	0	12	0	22	0	0	18	18	0	0	12	6	0	4	0	0	0	0	0	2.04093	6.89283	1	0.0526316	12	23	0	19	1	1	0.0526316	11	0	13.4472	13.1128	6.3094	7.44723	8.39675	6.96108	3.5594
Clc1c(Cl)cc(Cl)cc1-c1c(Cl)c(Cl)cc(Cl)c1	PCB 133	35694-04-3	no	2	2365	3.52	2260	72.1494	36.8672	0	0	12	0	22	0	0	18	18	0	0	12	6	0	4	0	0	0	0	0	2.13982	6.89283	1	0.0526316	12	23	0	19	1	1	0.0526316	11	0	13.4472	13.1128	6.3094	7.44723	8.39675	6.96108	3.5594
Clc1c(Cl)c(Cl)cc(Cl)c1-c1c(Cl)cc(Cl)cc1	PCB 139	56030-56-9	no	2	2340	3.71	2235	81.1796	36.8672	0	0	12	0	22	0	0	18	18	0	0	12	6	0	4	0	0	0	0	0	2.12307	6.89283	1	0.0526316	12	23	0	19	1	1	0.0526316	11	0	13.4472	13.1128	6.3094	7.44723	8.41359	6.96706	3.56538
Clc1c(Cl)c(Cl)cc(Cl)c1-c1c(Cl)cccc1Cl	PCB 145	74472-40-5	no	2	2265	3.86	2161.9	88.8029	36.8672	0	0	12	0	22	0	0	18	18	0	0	12	6	0	4	0	0	0	0	0	2.20415	6.89283	1	0.0526316	12	23	0	19	1	1	0.0526316	11	0	13.4472	13.1128	6.3094	7.44723	8.43043	6.97305	3.57137
Clc1c(Cl)c(Cl)cc(Cl)c1-c1cc(Cl)cc(Cl)c1	PCB 161	74472-43-8	no	2	2380	3.5	2275	71.0842	36.8672	0	0	12	0	22	0	0	18	18	0	0	12	6	0	4	0	0	0	0	0	2.11795	6.89283	1	0.0526316	12	23	0	19	1	1	0.0526316	11	0	13.4472	13.1128	6.3094	7.44723	8.39675	6.96108	3.5594
Clc1c(Cl)cc(-c2cc(Cl)c(Cl)c(Cl)c2)cc1Cl	PCB 169	32774-16-6	no	2	2640	3.79	2544.44	83.2789	36.8672	0	0	12	0	22	0	0	18	18	0	0	12	6	0	4	0	0	0	0	0	2.0113	6.89283	1	0.0526316	12	23	0	19	1	1	0.0526316	11	0	13.4472	13.1128	6.3094	7.44723	8.39675	6.96108	3.5594
Clc1c(c(Cl)c(Cl)cc1Cl)-c1c(Cl)cccc1Cl	PCB 152	68194-09-2	no	2	2250	3.82	2147.62	87.0829	36.8672	0	0	12	0	22	0	0	18	18	0	0	12	6	0	4	0	0	0	0	0	2.23398	6.89283	1	0.0526316	12	23	0	19	1	1	0.0526316	11	0	13.4472	13.1128	6.3094	7.44723	8.43043	6.97305	3.57137
Clc1c(Cl)c(Cl)c(c(Cl)c1Cl)-c1ccc(Cl)cc1	PCB 166	41411-63-6	no	2	2480	3.91	2375	89.4921	36.8672	0	0	12	0	22	0	0	18	18	0	0	12	6	0	4	0	0	0	0	0	2.11689	6.89283	1	0.0526316	12	23	0	19	1	1	0.0526316	11	0	13.4472	13.1128	6.3094	7.44723	8.43043	6.97305	3.57137
Clc1c(Cl)c(Cl)cc(c1Cl)-c1cc(Cl)cc(Cl)c1	PCB 159	39635-35-3	no	2	2490	3.57	2385	73.7007	36.8672	0	0	12	0	22	0	0	18	18	0	0	12	6	0	4	0	0	0	0	0	2.08687	6.89283	1	0.0526316	12	23	0	19	1	1	0.0526316	11	0	13.4472	13.1128	6.3094	7.44723	8.39675	6.96108	3.5594
Clc1c(Cl)c(-c2c(Cl)cc(Cl)cc2Cl)ccc1Cl	PCB 140	59291-64-4	no	2	2345	3.76	2240	83.4487	36.8672	0	0	12	0	22	0	0	18	18	0	0	12	6	0	4	0	0	0	0	0	2.11685	6.89283	1	0.0526316	12	23	0	19	1	1	0.0526316	11	0	13.4472	13.1128	6.3094	7.44723	8.41359	6.96706	3.56538
Clc1c(Cl)c(Cl)c(c(Cl)c1Cl)-c1c(Cl)cccc1	PCB 142	41411-61-4	no	2	2370	3.9	2265	89.7004	36.8672	0	0	12	0	22	0	0	18	18	0	0	12	6	0	4	0	0	0	0	0	2.20384	6.89283	1	0.0526316	12	23	0	19	1	1	0.0526316	11	0	13.4472	13.1128	6.3094	7.44723	8.44726	6.97903	3.57735
Clc1c(Cl)c(Cl)cc(c1Cl)-c1c(Cl)cccc1Cl	PCB 143	68194-15-0	no	2	2355	3.87	2250	88.4501	36.8672	0	0	12	0	22	0	0	18	18	0	0	12	6	0	4	0	0	0	0	0	2.17037	6.89283	1	0.0526316	12	23	0	19	1	1	0.0526316	11	0	13.4472	13.1128	6.3094	7.44723	8.43043	6.97305	3.57137
Clc1c(Cl)cc(Cl)cc1-c1c(Cl)cc(Cl)cc1Cl	PCB 148	74472-41-6	no	2	2270	3.47	2166.67	70.6983	36.8672	0	0	12	0	22	0	0	18	18	0	0	12	6	0	4	0	0	0	0	0	2.14452	6.89283	1	0.0526316	12	23	0	19	1	1	0.0526316	11	0	13.4472	13.1128	6.3094	7.44723	8.39675	6.96108	3.5594
Clc1c(-c2c(Cl)cc(Cl)cc2Cl)c(Cl)ccc1Cl	PCB 150	68194-08-1	no	2	2235	3.71	2133.33	82.1212	36.8672	0	0	12	0	22	0	0	18	18	0	0	12	6	0	4	0	0	0	0	0	2.18441	6.89283	1	0.0526316	12	23	0	19	1	1	0.0526316	11	0	13.4472	13.1128	6.3094	7.44723	8.41359	6.96706	3.56538
Clc1c(-c2c(Cl)cc(Cl)cc2Cl)c(Cl)cc(Cl)c1	PCB 155	33979-03-2	no	2	2185	3.47	2086.96	71.346	36.8672	0	0	12	0	22	0	0	18	18	0	0	12	6	0	4	0	0	0	0	0	2.14921	6.89283	1	0.0526316	12	23	0	19	1	1	0.0526316	11	0	13.4472	13.1128	6.3094	7.44723	8.39675	6.96108	3.5594
Clc1c(Cl)c(Cl)c(c(Cl)c1Cl)-c1cc(Cl)ccc1	PCB 160	41411-62-5	no	2	2450	3.81	2345	85.0001	36.8672	0	0	12	0	22	0	0	18	18	0	0	12	6	0	4	0	0	0	0	0	2.15714	6.89283	1	0.0526316	12	23	0	19	1	1	0.0526316	11	0	13.4472	13.1128	6.3094	7.44723	8.43043	6.97305	3.57137
Clc1c(Cl)cc(-c2c(Cl)c(Cl)cc(Cl)c2)cc1Cl	PCB 162	39635-34-2	no	2	2500	3.64	2395	76.896	36.8672	0	0	12	0	22	0	0	18	18	0	0	12	6	0	4	0	0	0	0	0	2.07357	6.89283	1	0.0526316	12	23	0	19	1	1	0.0526316	11	0	13.4472	13.1128	6.3094	7.44723	8.39675	6.96108	3.5594
Clc1c(Cl)cc(-c2c(Cl)cc(Cl)cc2Cl)cc1Cl	PCB 168	59291-65-5	no	2	2395	3.57	2290	74.1869	36.8672	0	0	12	0	22	0	0	18	18	0	0	12	6	0	4	0	0	0	0	0	2.07784	6.89283	1	0.0526316	12	23	0	19	1	1	0.0526316	11	0	13.4472	13.1128	6.3094	7.44723	8.39675	6.96108	3.5594
ClC(Cl)(Cl)C(c1c(Cl)cccc1)c1ccc(Cl)cc1	2,4'-DDT	789-02-6	no	2	2375	3.88	2270	88.728	41.5411	0	0	12	0	28	0	0	19	18	0	0	14	5	0	9	0	0	0	0	0	2.12334	11.9389	2	0.1	12	29	0	20	3	3	0.15	17	0	14.0436	13.3656	7.69615	9.04361	8.89287	7.34948	4.51474
Clc1c(Cl)c2c(oc3c2cc(Cl)c(Cl)c3)cc1Cl	1,2,3,7,8-PeCDF	57117-41-6	no	2	2585	3.99	2484.21	92.886	34.8224	0	0	13	0	21	0	0	18	15	0	0	12	5	0	3	0	0	1	0	0	1.82925	7.29562	0	0	15	23	0	20	1	0	0	8	0	13.0246	12.3098	6.23205	7.31747	8.48607	6.72503	3.48205
Clc1c(c(Cl)ccc1Cl)-c1cc(Cl)c(Cl)cc1	PCB 110	38380-03-9	no	2	2290	3.8	2185.71	85.8039	35.354	0	0	12	0	22	0	0	17	17	0	0	12	5	0	5	0	0	0	0	0	2.05884	7.56603	1	0.0555556	12	23	0	18	1	1	0.0555556	11	0	12.577	12.0562	6.38675	7.57699	8.00291	6.48345	3.64872
Clc1c(Cl)c(-c2c(Cl)c(Cl)ccc2)ccc1Cl	PCB 82	52663-62-4	no	2	2310	4.06	2205	97.6656	35.354	0	0	12	0	22	0	0	17	17	0	0	12	5	0	5	0	0	0	0	0	2.07525	7.56603	1	0.0555556	12	23	0	18	1	1	0.0555556	11	0	12.577	12.0562	6.38675	7.57699	8.01974	6.48943	3.6547
Clc1c(Cl)cc(c(Cl)c1)-c1c(Cl)cc(Cl)cc1	PCB 99	38380-01-7	no	2	2220	3.56	2119.05	75.3072	35.354	0	0	12	0	22	0	0	17	17	0	0	12	5	0	5	0	0	0	0	0	2.02632	7.56603	1	0.0555556	12	23	0	18	1	1	0.0555556	11	0	12.577	12.0562	6.38675	7.57699	7.98607	6.47747	3.64273
Clc1c(Cl)cc(Cl)cc1-c1c(Cl)c(Cl)ccc1	PCB 83	60145-20-2	no	2	2240	3.75	2138.1	83.9295	35.354	0	0	12	0	22	0	0	17	17	0	0	12	5	0	5	0	0	0	0	0	2.10227	7.56603	1	0.0555556	12	23	0	18	1	1	0.0555556	11	0	12.577	12.0562	6.38675	7.57699	8.00291	6.48345	3.64872
Clc1c(c(Cl)ccc1Cl)-c1c(Cl)c(Cl)ccc1	PCB 84	52663-60-2	no	2	2200	3.98	2100	94.9334	35.354	0	0	12	0	22	0	0	17	17	0	0	12	5	0	5	0	0	0	0	0	2.14296	7.56603	1	0.0555556	12	23	0	18	1	1	0.0555556	11	0	12.577	12.0562	6.38675	7.57699	8.01974	6.48943	3.6547
Clc1c(c(Cl)ccc1Cl)-c1c(Cl)ccc(Cl)c1	PCB 95	38379-99-6	no	2	2155	3.74	2060.87	83.9098	35.354	0	0	12	0	22	0	0	17	17	0	0	12	5	0	5	0	0	0	0	0	2.13506	7.56603	1	0.0555556	12	23	0	18	1	1	0.0555556	11	0	12.577	12.0562	6.38675	7.57699	8.00291	6.48345	3.64872
Clc1c(c(Cl)cc(Cl)c1)-c1c(Cl)ccc(Cl)c1	PCB 103	60145-21-3	no	2	2105	3.46	2017.39	71.044	35.354	0	0	12	0	22	0	0	17	17	0	0	12	5	0	5	0	0	0	0	0	2.09955	7.56603	1	0.0555556	12	23	0	18	1	1	0.0555556	11	0	12.577	12.0562	6.38675	7.57699	7.98607	6.47747	3.64273
Clc1c(Cl)c(Cl)cc(Cl)c1-c1cc(Cl)ccc1	PCB 109	74472-35-8	no	2	2335	3.68	2230	79.8366	35.354	0	0	12	0	22	0	0	17	17	0	0	12	5	0	5	0	0	0	0	0	2.0885	7.56603	1	0.0555556	12	23	0	18	1	1	0.0555556	11	0	12.577	12.0562	6.38675	7.57699	8.00291	6.48345	3.64872
Clc1c(Cl)c(Cl)cc(Cl)c1-c1ccc(Cl)cc1	PCB 115	74472-38-1	no	2	2265	3.72	2161.9	82.3197	35.354	0	0	12	0	22	0	0	17	17	0	0	12	5	0	5	0	0	0	0	0	2.04754	7.56603	1	0.0555556	12	23	0	18	1	1	0.0555556	11	0	12.577	12.0562	6.38675	7.57699	8.00291	6.48345	3.64872
Clc1c(Cl)cc(Cl)cc1-c1c(Cl)ccc(Cl)c1	PCB 92	52663-61-3	no	2	2200	3.49	2100	72.242	35.354	0	0	12	0	22	0	0	17	17	0	0	12	5	0	5	0	0	0	0	0	2.09465	7.56603	1	0.0555556	12	23	0	18	1	1	0.0555556	11	0	12.577	12.0562	6.38675	7.57699	7.98607	6.47747	3.64273
Clc1c(c(Cl)c(Cl)cc1Cl)-c1c(Cl)cccc1	PCB 93	73575-56-1	no	2	2150	3.75	2056.52	84.383	35.354	0	0	12	0	22	0	0	17	17	0	0	12	5	0	5	0	0	0	0	0	2.16485	7.56603	1	0.0555556	12	23	0	18	1	1	0.0555556	11	0	12.577	12.0562	6.38675	7.57699	8.01974	6.48943	3.6547
Clc1c(Cl)cc(c(Cl)c1)-c1c(Cl)ccc(Cl)c1	PCB 101	37680-73-2	no	2	2210	3.53	2109.52	74.0061	35.354	0	0	12	0	22	0	0	17	17	0	0	12	5	0	5	0	0	0	0	0	2.05945	7.56603	1	0.0555556	12	23	0	18	1	1	0.0555556	11	0	12.577	12.0562	6.38675	7.57699	7.98607	6.47747	3.64273
Clc1c(Cl)c(-c2cc(Cl)c(Cl)cc2)ccc1Cl	PCB 105	32598-14-4	no	2	2400	3.99	2295	93.5904	35.354	0	0	12	0	22	0	0	17	17	0	0	12	5	0	5	0	0	0	0	0	1.99627	7.56603	1	0.0555556	12	23	0	18	1	1	0.0555556	11	0	12.577	12.0562	6.38675	7.57699	8.00291	6.48345	3.64872
Clc1c(Cl)cc(c(Cl)c1)-c1cc(Cl)c(Cl)cc1	PCB 118	31508-00-6	no	2	2350	3.65	2245	78.3084	35.354	0	0	12	0	22	0	0	17	17	0	0	12	5	0	5	0	0	0	0	0	1.98843	7.56603	1	0.0555556	12	23	0	18	1	1	0.0555556	11	0	12.577	12.0562	6.38675	7.57699	7.98607	6.47747	3.64273
Clc1c(c(Cl)cc(Cl)c1)-c1cc(Cl)c(Cl)cc1	PCB 119	56558-17-9	no	2	2235	3.55	2133.33	74.7118	35.354	0	0	12	0	22	0	0	17	17	0	0	12	5	0	5	0	0	0	0	0	2.02571	7.56603	1	0.0555556	12	23	0	18	1	1	0.0555556	11	0	12.577	12.0562	6.38675	7.57699	7.98607	6.47747	3.64273
Clc1c(Cl)cc(Cl)cc1-c1c(Cl)cc(Cl)cc1	PCB 90	68194-07-0	no	2	2210	3.54	2109.52	74.4692	35.354	0	0	12	0	22	0	0	17	17	0	0	12	5	0	5	0	0	0	0	0	2.06048	7.56603	1	0.0555556	12	23	0	18	1	1	0.0555556	11	0	12.577	12.0562	6.38675	7.57699	7.98607	6.47747	3.64273
Clc1c(c(Cl)cc(Cl)c1)-c1c(Cl)cc(Cl)cc1	PCB 100	39485-83-1	no	2	2115	3.51	2026.09	73.3393	35.354	0	0	12	0	22	0	0	17	17	0	0	12	5	0	5	0	0	0	0	0	2.06513	7.56603	1	0.0555556	12	23	0	18	1	1	0.0555556	11	0	12.577	12.0562	6.38675	7.57699	7.98607	6.47747	3.64273
Clc1c(c(Cl)c(Cl)cc1Cl)-c1ccc(Cl)cc1	PCB 117	68194-11-6	no	2	2260	3.73	2157.14	82.8269	35.354	0	0	12	0	22	0	0	17	17	0	0	12	5	0	5	0	0	0	0	0	2.07377	7.56603	1	0.0555556	12	23	0	18	1	1	0.0555556	11	0	12.577	12.0562	6.38675	7.57699	8.00291	6.48345	3.64872
Clc1c(Cl)cc(-c2c(Cl)c(Cl)ccc2)cc1Cl	PCB 122	76842-07-4	no	2	2375	3.87	2270	88.2649	35.354	0	0	12	0	22	0	0	17	17	0	0	12	5	0	5	0	0	0	0	0	2.03545	7.56603	1	0.0555556	12	23	0	18	1	1	0.0555556	11	0	12.577	12.0562	6.38675	7.57699	8.00291	6.48345	3.64872
Clc1c(Cl)cc(-c2c(Cl)ccc(Cl)c2)cc1Cl	PCB 124	70424-70-3	no	2	2330	3.61	2225	76.6413	35.354	0	0	12	0	22	0	0	17	17	0	0	12	5	0	5	0	0	0	0	0	2.02836	7.56603	1	0.0555556	12	23	0	18	1	1	0.0555556	11	0	12.577	12.0562	6.38675	7.57699	7.98607	6.47747	3.64273
Clc1c(Cl)c(-c2c(Cl)cc(Cl)cc2)ccc1Cl	PCB 85	65510-45-4	no	2	2275	3.84	2171.43	87.7885	35.354	0	0	12	0	22	0	0	17	17	0	0	12	5	0	5	0	0	0	0	0	2.03446	7.56603	1	0.0555556	12	23	0	18	1	1	0.0555556	11	0	12.577	12.0562	6.38675	7.57699	8.00291	6.48345	3.64872
Clc1c(c(Cl)ccc1Cl)-c1c(Cl)cc(Cl)cc1	PCB 91	68194-05-8	no	2	2170	3.76	2073.91	84.8058	35.354	0	0	12	0	22	0	0	17	17	0	0	12	5	0	5	0	0	0	0	0	2.09959	7.56603	1	0.0555556	12	23	0	18	1	1	0.0555556	11	0	12.577	12.0562	6.38675	7.57699	8.00291	6.48345	3.64872
Clc1c(Cl)cccc1-c1c(Cl)cc(Cl)c(Cl)c1	PCB 97	41464-51-1	no	2	2255	3.77	2152.38	84.7233	35.354	0	0	12	0	22	0	0	17	17	0	0	12	5	0	5	0	0	0	0	0	2.06679	7.56603	1	0.0555556	12	23	0	18	1	1	0.0555556	11	0	12.577	12.0562	6.38675	7.57699	8.00291	6.48345	3.64872
Clc1c(-c2c(Cl)cccc2Cl)c(Cl)cc(Cl)c1	PCB 104	56558-16-8	no	2	2045	3.68	1965.22	81.5138	35.354	0	0	12	0	22	0	0	17	17	0	0	12	5	0	5	0	0	0	0	0	2.14783	7.56603	1	0.0555556	12	23	0	18	1	1	0.0555556	11	0	12.577	12.0562	6.38675	7.57699	8.00291	6.48345	3.64872
Clc1c(Cl)c(Cl)cc(c1Cl)-c1ccc(Cl)cc1	PCB 114	74472-37-0	no	2	2370	3.81	2265	85.5326	35.354	0	0	12	0	22	0	0	17	17	0	0	12	5	0	5	0	0	0	0	0	2.01782	7.56603	1	0.0555556	12	23	0	18	1	1	0.0555556	11	0	12.577	12.0562	6.38675	7.57699	8.00291	6.48345	3.64872
Clc1c(Cl)cc(-c2c(Cl)cc(Cl)cc2)cc1Cl	PCB 123	65510-44-3	no	2	2340	3.67	2235	79.3272	35.354	0	0	12	0	22	0	0	17	17	0	0	12	5	0	5	0	0	0	0	0	1.9962	7.56603	1	0.0555556	12	23	0	18	1	1	0.0555556	11	0	12.577	12.0562	6.38675	7.57699	7.98607	6.47747	3.64273
Clc1c(Cl)c(Cl)cc(c1Cl)-c1c(Cl)cccc1	PCB 86	55312-69-1	no	2	2255	3.78	2152.38	85.1864	35.354	0	0	12	0	22	0	0	17	17	0	0	12	5	0	5	0	0	0	0	0	2.10389	7.56603	1	0.0555556	12	23	0	18	1	1	0.0555556	11	0	12.577	12.0562	6.38675	7.57699	8.01974	6.48943	3.6547
Clc1c(Cl)cc(-c2c(Cl)cccc2Cl)c(Cl)c1	PCB 102	68194-06-9	no	2	2150	3.68	2056.52	81.1413	35.354	0	0	12	0	22	0	0	17	17	0	0	12	5	0	5	0	0	0	0	0	2.10583	7.56603	1	0.0555556	12	23	0	18	1	1	0.0555556	11	0	12.577	12.0562	6.38675	7.57699	8.00291	6.48345	3.64872
Clc1c(c(Cl)ccc1Cl)-c1cc(Cl)cc(Cl)c1	PCB 113	68194-10-5	no	2	2215	3.51	2114.29	73.0358	35.354	0	0	12	0	22	0	0	17	17	0	0	12	5	0	5	0	0	0	0	0	2.09389	7.56603	1	0.0555556	12	23	0	18	1	1	0.0555556	11	0	12.577	12.0562	6.38675	7.57699	7.98607	6.47747	3.64273
Clc1c(Cl)cc(-c2cc(Cl)c(Cl)cc2)cc1Cl	PCB 126	57465-28-8	no	2	2475	3.82	2370	85.3474	35.354	0	0	12	0	22	0	0	17	17	0	0	12	5	0	5	0	0	0	0	0	1.9595	7.56603	1	0.0555556	12	23	0	18	1	1	0.0555556	11	0	12.577	12.0562	6.38675	7.57699	7.98607	6.47747	3.64273
Clc1c(Cl)cc(-c2cc(Cl)cc(Cl)c2)cc1Cl	PCB 127	39635-33-1	no	2	2405	3.52	2300	71.7789	35.354	0	0	12	0	22	0	0	17	17	0	0	12	5	0	5	0	0	0	0	0	1.99131	7.56603	1	0.0555556	12	23	0	18	1	1	0.0555556	11	0	12.577	12.0562	6.38675	7.57699	7.96923	6.47148	3.63675
Clc1c(Cl)c(-c2c(Cl)cccc2Cl)ccc1Cl	PCB 89	73575-57-2	no	2	2205	3.97	2104.76	94.4262	35.354	0	0	12	0	22	0	0	17	17	0	0	12	5	0	5	0	0	0	0	0	2.11462	7.56603	1	0.0555556	12	23	0	18	1	1	0.0555556	11	0	12.577	12.0562	6.38675	7.57699	8.01974	6.48943	3.6547
Clc1c(-c2c(Cl)cccc2Cl)c(Cl)ccc1Cl	PCB 96	73575-54-9	no	2	2095	3.95	2008.7	93.7555	35.354	0	0	12	0	22	0	0	17	17	0	0	12	5	0	5	0	0	0	0	0	2.18499	7.56603	1	0.0555556	12	23	0	18	1	1	0.0555556	11	0	12.577	12.0562	6.38675	7.57699	8.01974	6.48943	3.6547
Clc1c(Cl)cccc1-c1c(Cl)cc(Cl)cc1Cl	PCB 98	60233-25-2	no	2	2150	3.68	2056.52	81.1413	35.354	0	0	12	0	22	0	0	17	17	0	0	12	5	0	5	0	0	0	0	0	2.10717	7.56603	1	0.0555556	12	23	0	18	1	1	0.0555556	11	0	12.577	12.0562	6.38675	7.57699	8.00291	6.48345	3.64872
Clc1c(Cl)c(Cl)cc(c1Cl)-c1cc(Cl)ccc1	PCB 106	70424-69-0	no	2	2345	3.72	2240	81.5964	35.354	0	0	12	0	22	0	0	17	17	0	0	12	5	0	5	0	0	0	0	0	2.05759	7.56603	1	0.0555556	12	23	0	18	1	1	0.0555556	11	0	12.577	12.0562	6.38675	7.57699	8.00291	6.48345	3.64872
Clc1c(Cl)cc(Cl)cc1-c1cc(Cl)c(Cl)cc1	PCB 107	70424-68-9	no	2	2335	3.66	2230	78.9105	35.354	0	0	12	0	22	0	0	17	17	0	0	12	5	0	5	0	0	0	0	0	2.0213	7.56603	1	0.0555556	12	23	0	18	1	1	0.0555556	11	0	12.577	12.0562	6.38675	7.57699	7.98607	6.47747	3.64273
Clc1c(Cl)c(-c2cc(Cl)cc(Cl)c2)ccc1Cl	PCB 108	70362-41-3	no	2	2240	3.64	2138.1	78.8355	35.354	0	0	12	0	22	0	0	17	17	0	0	12	5	0	5	0	0	0	0	0	2.02932	7.56603	1	0.0555556	12	23	0	18	1	1	0.0555556	11	0	12.577	12.0562	6.38675	7.57699	7.98607	6.47747	3.64273
Clc1c(c(Cl)c(Cl)cc1Cl)-c1cc(Cl)ccc1	PCB 112	74472-36-9	no	2	2235	3.61	2133.33	77.4903	35.354	0	0	12	0	22	0	0	17	17	0	0	12	5	0	5	0	0	0	0	0	2.11572	7.56603	1	0.0555556	12	23	0	18	1	1	0.0555556	11	0	12.577	12.0562	6.38675	7.57699	8.00291	6.48345	3.64872
Clc1c(Cl)cc(c(Cl)c1)-c1cc(Cl)cc(Cl)c1	PCB 120	68194-12-7	no	2	2280	3.39	2176.19	66.9054	35.354	0	0	12	0	22	0	0	17	17	0	0	12	5	0	5	0	0	0	0	0	2.02118	7.56603	1	0.0555556	12	23	0	18	1	1	0.0555556	11	0	12.577	12.0562	6.38675	7.57699	7.96923	6.47148	3.63675
Clc1c(Cl)c(Cl)cc(Cl)c1-c1c(Cl)cccc1	PCB 88	55215-17-3	no	2	2160	3.75	2065.22	84.3628	35.354	0	0	12	0	22	0	0	17	17	0	0	12	5	0	5	0	0	0	0	0	2.13632	7.56603	1	0.0555556	12	23	0	18	1	1	0.0555556	11	0	12.577	12.0562	6.38675	7.57699	8.01974	6.48943	3.6547
Clc1c(Cl)cc(Cl)cc1-c1c(Cl)cccc1Cl	PCB 94	73575-55-0	no	2	2130	3.67	2039.13	80.7185	35.354	0	0	12	0	22	0	0	17	17	0	0	12	5	0	5	0	0	0	0	0	2.14265	7.56603	1	0.0555556	12	23	0	18	1	1	0.0555556	11	0	12.577	12.0562	6.38675	7.57699	8.00291	6.48345	3.64872
Clc1c(Cl)cc(Cl)cc1-c1cc(Cl)cc(Cl)c1	PCB 111	39635-32-0	no	2	2265	3.37	2161.9	66.1115	35.354	0	0	12	0	22	0	0	17	17	0	0	12	5	0	5	0	0	0	0	0	2.05507	7.56603	1	0.0555556	12	23	0	18	1	1	0.0555556	11	0	12.577	12.0562	6.38675	7.57699	7.96923	6.47148	3.63675
Clc1c(c(Cl)cc(Cl)c1)-c1cc(Cl)cc(Cl)c1	PCB 121	56558-18-0	no	2	2160	3.3	2065.22	63.5238	35.354	0	0	12	0	22	0	0	17	17	0	0	12	5	0	5	0	0	0	0	0	2.05972	7.56603	1	0.0555556	12	23	0	18	1	1	0.0555556	11	0	12.577	12.0562	6.38675	7.57699	7.96923	6.47148	3.63675
ClC(Cl)C(c1ccc(Cl)cc1)c1ccc(Cl)cc1	4,4'-DDD	72-54-8	no	2	2370	3.91	2265	90.1635	40.0279	0	0	12	0	28	0	0	18	17	0	0	14	4	0	10	0	0	0	0	0	1.9605	12.6121	3	0.157895	12	29	0	19	3	3	0.157895	17	0	13.121	12.3091	7.7735	9.12096	8.57539	6.99662	4.55342
ClC(Cl)=C(c1c(Cl)cccc1)c1ccc(Cl)cc1	2,4'-DDE	3424-82-6	no	2	2200	3.73	2100	83.3561	38.6943	0	0	12	0	26	0	0	18	17	0	0	14	4	0	8	0	0	0	0	0	2.03999	10.4257	2	0.105263	12	27	1	19	2	2	0.105263	14	0	13.121	12.1544	7.6188	9.12096	8.59222	6.6665	4.39872
Clc1c(Cl)cc(S(=O)(=O)c2ccc(Cl)cc2)c(Cl)c1	Tetradifon	116-29-0	no	2	2615	4.5	2516.67	116.351	38.3448	2	0	12	0	25	0	2	19	16	0	0	12	4	0	6	0	0	2	0	1	2.06547	14.7152	2	0.1	12	26	0	20	2	2	0.1	14	0	14.2067	13.0409	6.4641	7.70674	8.8194	7.9686	3.47607
Cl/C=C(\OP(=O)(OC)OC)/c1c(Cl)cc(Cl)c(Cl)c1	Tetrachlorvinfos	22248-79-9	no	2	2210	3.93	2109.52	92.5297	39.1591	4	0	6	0	28	0	4	19	14	0	0	10	4	0	9	0	0	4	1	0	2.74742	25.7049	5	0.263158	6	28	1	19	6	5	0.263158	21	0	14.6294	13.7423	6.23205	7.00807	8.86352	7.76038	2.19338
ClC(Cl)(Cl)CCl	1,1,1,2-Tetrachloroethane	630-20-6	yes	2	365	2.16	861.111	-999	13.5736	0	0	0	0	8	0	0	6	5	0	0	2	4	0	2	0	0	0	0	0	3.16849	3.86641	0	0	0	7	0	5	3	1	0.2	7	0	5.20711	5.74268	1.20711	1.20711	2.56066	2.85618	0.353553
ClC(Cl)C(Cl)Cl	1,1,2,2-Tetrachloroethane	79-34-5	no	2	470	2.43	920	34.2686	13.5736	0	0	0	0	8	0	0	6	4	0	0	2	4	0	2	0	0	0	0	0	2.9935	3.86641	1	0.2	0	7	0	5	3	1	0.2	7	0	5.1547	5.69027	1.1547	1.1547	2.64273	2.95195	0.333333
Clc1c(Cl)cccc1-c1c(Cl)ccc(Cl)c1	PCB 44	41464-39-5	no	2	2060	3.73	1978.26	83.7387	33.8408	0	0	12	0	22	0	0	16	16	0	0	12	4	0	6	0	0	0	0	0	2.05381	8.23924	1	0.0588235	12	23	0	17	1	1	0.0588235	11	0	11.7067	10.9997	6.4641	7.70674	7.59222	5.99984	3.73205
Clc1c(Cl)cccc1-c1cc(Cl)c(Cl)cc1	PCB 56	41464-43-1	no	2	2195	3.85	2095.65	88.9233	33.8408	0	0	12	0	22	0	0	16	16	0	0	12	4	0	6	0	0	0	0	0	1.97923	8.23924	1	0.0588235	12	23	0	17	1	1	0.0588235	11	0	11.7067	10.9997	6.4641	7.70674	7.59222	5.99984	3.73205
Clc1c(Cl)ccc(-c2c(Cl)cc(Cl)cc2)c1	PCB 66	32598-10-0	no	2	2160	3.63	2065.22	78.8058	33.8408	0	0	12	0	22	0	0	16	16	0	0	12	4	0	6	0	0	0	0	0	1.93896	8.23924	1	0.0588235	12	23	0	17	1	1	0.0588235	11	0	11.7067	10.9997	6.4641	7.70674	7.57539	5.99385	3.72607
Clc1c(Cl)cc(c(Cl)c1)-c1cc(Cl)ccc1	PCB 67	73575-53-8	no	2	2120	3.51	2030.43	73.3292	33.8408	0	0	12	0	22	0	0	16	16	0	0	12	4	0	6	0	0	0	0	0	1.98677	8.23924	1	0.0588235	12	23	0	17	1	1	0.0588235	11	0	11.7067	10.9997	6.4641	7.70674	7.57539	5.99385	3.72607
Clc1c(Cl)cc(c(Cl)c1)-c1ccc(Cl)cc1	PCB 74	32690-93-0	no	2	2145	3.54	2052.17	74.6682	33.8408	0	0	12	0	22	0	0	16	16	0	0	12	4	0	6	0	0	0	0	0	1.94652	8.23924	1	0.0588235	12	23	0	17	1	1	0.0588235	11	0	11.7067	10.9997	6.4641	7.70674	7.57539	5.99385	3.72607
Clc1c(Cl)c(-c2c(Cl)cccc2)ccc1Cl	PCB 41	52663-59-9	no	2	2085	3.84	2000	88.6817	33.8408	0	0	12	0	22	0	0	16	16	0	0	12	4	0	6	0	0	0	0	0	2.04411	8.23924	1	0.0588235	12	23	0	17	1	1	0.0588235	11	0	11.7067	10.9997	6.4641	7.70674	7.60906	6.00582	3.73803
Clc1c(c(Cl)ccc1Cl)-c1c(Cl)cccc1	PCB 45	70362-45-7	no	2	1980	3.81	1908.7	87.9266	33.8408	0	0	12	0	22	0	0	16	16	0	0	12	4	0	6	0	0	0	0	0	2.11199	8.23924	1	0.0588235	12	23	0	17	1	1	0.0588235	11	0	11.7067	10.9997	6.4641	7.70674	7.60906	6.00582	3.73803
Clc1c(Cl)cccc1-c1c(Cl)cccc1Cl	PCB 46	41464-47-5	no	2	2000	3.89	1926.09	91.5105	33.8408	0	0	12	0	22	0	0	16	16	0	0	12	4	0	6	0	0	0	0	0	2.10405	8.23924	1	0.0588235	12	23	0	17	1	1	0.0588235	11	0	11.7067	10.9997	6.4641	7.70674	7.60906	6.00582	3.73803
Clc1c(Cl)cc(c(Cl)c1)-c1c(Cl)cccc1	PCB 48	70362-47-9	no	2	2030	3.57	1952.17	76.5104	33.8408	0	0	12	0	22	0	0	16	16	0	0	12	4	0	6	0	0	0	0	0	2.034	8.23924	1	0.0588235	12	23	0	17	1	1	0.0588235	11	0	11.7067	10.9997	6.4641	7.70674	7.59222	5.99984	3.73205
Clc1c(Cl)c(-c2ccc(Cl)cc2)ccc1Cl	PCB 60	33025-41-1	no	2	2195	3.85	2095.65	88.9233	33.8408	0	0	12	0	22	0	0	16	16	0	0	12	4	0	6	0	0	0	0	0	1.9558	8.23924	1	0.0588235	12	23	0	17	1	1	0.0588235	11	0	11.7067	10.9997	6.4641	7.70674	7.59222	5.99984	3.73205
Clc1c(Cl)ccc(-c2c(Cl)ccc(Cl)c2)c1	PCB 70	32598-11-1	no	2	2155	3.59	2060.87	76.9635	33.8408	0	0	12	0	22	0	0	16	16	0	0	12	4	0	6	0	0	0	0	0	1.97094	8.23924	1	0.0588235	12	23	0	17	1	1	0.0588235	11	0	11.7067	10.9997	6.4641	7.70674	7.57539	5.99385	3.72607
Clc1c(Cl)cccc1-c1c(Cl)c(Cl)ccc1	PCB 40	38444-93-8	no	2	2100	3.97	2013.04	94.6716	33.8408	0	0	12	0	22	0	0	16	16	0	0	12	4	0	6	0	0	0	0	0	2.0628	8.23924	1	0.0588235	12	23	0	17	1	1	0.0588235	11	0	11.7067	10.9997	6.4641	7.70674	7.60906	6.00582	3.73803
Clc1c(Cl)cccc1-c1c(Cl)cc(Cl)cc1	PCB 42	36559-22-5	no	2	2065	3.73	1982.61	83.7085	33.8408	0	0	12	0	22	0	0	16	16	0	0	12	4	0	6	0	0	0	0	0	2.01919	8.23924	1	0.0588235	12	23	0	17	1	1	0.0588235	11	0	11.7067	10.9997	6.4641	7.70674	7.59222	5.99984	3.73205
Clc1c(-c2c(Cl)cc(Cl)cc2)ccc(Cl)c1	PCB 47	2437-79-8	no	2	2030	3.51	1952.17	73.7319	33.8408	0	0	12	0	22	0	0	16	16	0	0	12	4	0	6	0	0	0	0	0	1.97728	8.23924	1	0.0588235	12	23	0	17	1	1	0.0588235	11	0	11.7067	10.9997	6.4641	7.70674	7.57539	5.99385	3.72607
Clc1c(c(Cl)cc(Cl)c1)-c1cc(Cl)ccc1	PCB 69	60233-24-1	no	2	2005	3.42	1930.43	69.7151	33.8408	0	0	12	0	22	0	0	16	16	0	0	12	4	0	6	0	0	0	0	0	2.02616	8.23924	1	0.0588235	12	23	0	17	1	1	0.0588235	11	0	11.7067	10.9997	6.4641	7.70674	7.57539	5.99385	3.72607
Clc1c(-c2c(Cl)cccc2Cl)ccc(Cl)c1	PCB 51	68194-04-7	no	2	1965	3.67	1895.83	81.5327	33.8408	0	0	12	0	22	0	0	16	16	0	0	12	4	0	6	0	0	0	0	0	2.05872	8.23924	1	0.0588235	12	23	0	17	1	1	0.0588235	11	0	11.7067	10.9997	6.4641	7.70674	7.59222	5.99984	3.73205
Clc1c(c(Cl)ccc1)-c1c(Cl)ccc(Cl)c1	PCB 53	41464-41-9	no	2	1955	3.67	1887.5	81.5906	33.8408	0	0	12	0	22	0	0	16	16	0	0	12	4	0	6	0	0	0	0	0	2.09467	8.23924	1	0.0588235	12	23	0	17	1	1	0.0588235	11	0	11.7067	10.9997	6.4641	7.70674	7.59222	5.99984	3.73205
Clc1c(-c2c(Cl)cccc2Cl)c(Cl)ccc1	PCB 54	15968-05-5	no	2	1895	3.93	1837.5	93.9782	33.8408	0	0	12	0	22	0	0	16	16	0	0	12	4	0	6	0	0	0	0	0	2.14702	8.23924	1	0.0588235	12	23	0	17	1	1	0.0588235	11	0	11.7067	10.9997	6.4641	7.70674	7.60906	6.00582	3.73803
Clc1c(c(Cl)ccc1)-c1cc(Cl)cc(Cl)c1	PCB 73	74338-23-1	no	2	2010	3.44	1934.78	70.6111	33.8408	0	0	12	0	22	0	0	16	16	0	0	12	4	0	6	0	0	0	0	0	2.05259	8.23924	1	0.0588235	12	23	0	17	1	1	0.0588235	11	0	11.7067	10.9997	6.4641	7.70674	7.57539	5.99385	3.72607
Clc1c(c(Cl)cc(Cl)c1)-c1ccc(Cl)cc1	PCB 75	32598-12-2	no	2	2030	3.45	1952.17	70.9534	33.8408	0	0	12	0	22	0	0	16	16	0	0	12	4	0	6	0	0	0	0	0	1.98431	8.23924	1	0.0588235	12	23	0	17	1	1	0.0588235	11	0	11.7067	10.9997	6.4641	7.70674	7.57539	5.99385	3.72607
Clc1c(Cl)cc(-c2ccc(Cl)cc2)cc1Cl	PCB 81	70362-50-4	no	2	2270	3.75	2166.67	83.6648	33.8408	0	0	12	0	22	0	0	16	16	0	0	12	4	0	6	0	0	0	0	0	1.91849	8.23924	1	0.0588235	12	23	0	17	1	1	0.0588235	11	0	11.7067	10.9997	6.4641	7.70674	7.57539	5.99385	3.72607
Clc1c(-c2c(Cl)ccc(Cl)c2)ccc(Cl)c1	PCB 49	41464-40-8	no	2	2025	3.49	1947.83	72.8359	33.8408	0	0	12	0	22	0	0	16	16	0	0	12	4	0	6	0	0	0	0	0	2.01056	8.23924	1	0.0588235	12	23	0	17	1	1	0.0588235	11	0	11.7067	10.9997	6.4641	7.70674	7.57539	5.99385	3.72607
Clc1c(c(Cl)ccc1Cl)-c1cc(Cl)ccc1	PCB 59	74472-33-6	no	2	2060	3.68	1978.26	81.4232	33.8408	0	0	12	0	22	0	0	16	16	0	0	12	4	0	6	0	0	0	0	0	2.06102	8.23924	1	0.0588235	12	23	0	17	1	1	0.0588235	11	0	11.7067	10.9997	6.4641	7.70674	7.59222	5.99984	3.73205
Clc1c(Cl)cc(Cl)cc1-c1ccc(Cl)cc1	PCB 63	74472-34-7	no	2	2135	3.55	2043.48	75.1514	33.8408	0	0	12	0	22	0	0	16	16	0	0	12	4	0	6	0	0	0	0	0	1.97974	8.23924	1	0.0588235	12	23	0	17	1	1	0.0588235	11	0	11.7067	10.9997	6.4641	7.70674	7.57539	5.99385	3.72607
Clc1c(c(Cl)ccc1Cl)-c1ccc(Cl)cc1	PCB 64	52663-58-8	no	2	2085	3.74	2000	84.0508	33.8408	0	0	12	0	22	0	0	16	16	0	0	12	4	0	6	0	0	0	0	0	2.01783	8.23924	1	0.0588235	12	23	0	17	1	1	0.0588235	11	0	11.7067	10.9997	6.4641	7.70674	7.59222	5.99984	3.73205
Clc1c(Cl)ccc(-c2cc(Cl)c(Cl)cc2)c1	PCB 77	32598-13-3	no	2	2295	3.81	2190.48	86.2229	33.8408	0	0	12	0	22	0	0	16	16	0	0	12	4	0	6	0	0	0	0	0	1.90219	8.23924	1	0.0588235	12	23	0	17	1	1	0.0588235	11	0	11.7067	10.9997	6.4641	7.70674	7.57539	5.99385	3.72607
Clc1c(c(Cl)cc(Cl)c1)-c1c(Cl)cccc1	PCB 50	62796-65-0	no	2	1925	3.53	1862.5	75.281	33.8408	0	0	12	0	22	0	0	16	16	0	0	12	4	0	6	0	0	0	0	0	2.07539	8.23924	1	0.0588235	12	23	0	17	1	1	0.0588235	11	0	11.7067	10.9997	6.4641	7.70674	7.59222	5.99984	3.73205
Clc1c(Cl)cc(Cl)cc1-c1cc(Cl)ccc1	PCB 57	70424-67-8	no	2	2110	3.49	2021.74	72.4232	33.8408	0	0	12	0	22	0	0	16	16	0	0	12	4	0	6	0	0	0	0	0	2.02131	8.23924	1	0.0588235	12	23	0	17	1	1	0.0588235	11	0	11.7067	10.9997	6.4641	7.70674	7.57539	5.99385	3.72607
Clc1c(Cl)c(Cl)cc(c1Cl)-c1ccccc1	PCB 61	33284-53-6	no	2	2140	3.65	2047.83	79.7722	33.8408	0	0	12	0	22	0	0	16	16	0	0	12	4	0	6	0	0	0	0	0	2.04494	8.23924	1	0.0588235	12	23	0	17	1	1	0.0588235	11	0	11.7067	10.9997	6.4641	7.70674	7.60906	6.00582	3.73803
Clc1c(c(Cl)c(Cl)cc1Cl)-c1ccccc1	PCB 65	33284-54-7	no	2	2030	3.58	1952.17	76.9735	33.8408	0	0	12	0	22	0	0	16	16	0	0	12	4	0	6	0	0	0	0	0	2.1025	8.23924	1	0.0588235	12	23	0	17	1	1	0.0588235	11	0	11.7067	10.9997	6.4641	7.70674	7.60906	6.00582	3.73803
Clc1c(-c2cc(Cl)cc(Cl)c2)cc(Cl)cc1	PCB 72	41464-42-0	no	2	2085	3.34	2000	65.5272	33.8408	0	0	12	0	22	0	0	16	16	0	0	12	4	0	6	0	0	0	0	0	2.00478	8.23924	1	0.0588235	12	23	0	17	1	1	0.0588235	11	0	11.7067	10.9997	6.4641	7.70674	7.55855	5.98787	3.72008
Clc1c(Cl)cc(-c2cc(Cl)ccc2)cc1Cl	PCB 78	70362-49-1	no	2	2250	3.62	2147.62	77.8211	33.8408	0	0	12	0	22	0	0	16	16	0	0	12	4	0	6	0	0	0	0	0	1.95757	8.23924	1	0.0588235	12	23	0	17	1	1	0.0588235	11	0	11.7067	10.9997	6.4641	7.70674	7.57539	5.99385	3.72607
Clc1c(Cl)ccc(-c2cc(Cl)cc(Cl)c2)c1	PCB 79	41464-48-6	no	2	2230	3.51	2128.57	72.9035	33.8408	0	0	12	0	22	0	0	16	16	0	0	12	4	0	6	0	0	0	0	0	1.93379	8.23924	1	0.0588235	12	23	0	17	1	1	0.0588235	11	0	11.7067	10.9997	6.4641	7.70674	7.55855	5.98787	3.72008
Clc1c(Cl)cc(Cl)cc1-c1c(Cl)cccc1	PCB 43	70362-46-8	no	2	2015	3.57	1939.13	76.6011	33.8408	0	0	12	0	22	0	0	16	16	0	0	12	4	0	6	0	0	0	0	0	2.07024	8.23924	1	0.0588235	12	23	0	17	1	1	0.0588235	11	0	11.7067	10.9997	6.4641	7.70674	7.59222	5.99984	3.73205
Clc1c(Cl)c(-c2cc(Cl)ccc2)ccc1Cl	PCB 55	74338-24-2	no	2	2175	3.77	2078.26	85.2588	33.8408	0	0	12	0	22	0	0	16	16	0	0	12	4	0	6	0	0	0	0	0	1.99646	8.23924	1	0.0588235	12	23	0	17	1	1	0.0588235	11	0	11.7067	10.9997	6.4641	7.70674	7.59222	5.99984	3.73205
Clc1c(Cl)cccc1-c1cc(Cl)cc(Cl)c1	PCB 58	41464-49-7	no	2	2125	3.58	2034.78	76.5608	33.8408	0	0	12	0	22	0	0	16	16	0	0	12	4	0	6	0	0	0	0	0	2.01341	8.23924	1	0.0588235	12	23	0	17	1	1	0.0588235	11	0	11.7067	10.9997	6.4641	7.70674	7.57539	5.99385	3.72607
Clc1c(Cl)cc(-c2c(Cl)cccc2)cc1Cl	PCB 76	70362-48-0	no	2	2150	3.66	2056.52	80.2152	33.8408	0	0	12	0	22	0	0	16	16	0	0	12	4	0	6	0	0	0	0	0	2.00328	8.23924	1	0.0588235	12	23	0	17	1	1	0.0588235	11	0	11.7067	10.9997	6.4641	7.70674	7.59222	5.99984	3.73205
Clc1c(Cl)c(Cl)cc(Cl)c1-c1ccccc1	PCB 62	54230-22-7	no	2	2035	3.58	1956.52	76.9433	33.8408	0	0	12	0	22	0	0	16	16	0	0	12	4	0	6	0	0	0	0	0	2.07561	8.23924	1	0.0588235	12	23	0	17	1	1	0.0588235	11	0	11.7067	10.9997	6.4641	7.70674	7.60906	6.00582	3.73803
Clc1c(-c2cc(Cl)cc(Cl)c2)ccc(Cl)c1	PCB 68	73575-52-7	no	2	2090	3.39	2004.35	67.8326	33.8408	0	0	12	0	22	0	0	16	16	0	0	12	4	0	6	0	0	0	0	0	1.97182	8.23924	1	0.0588235	12	23	0	17	1	1	0.0588235	11	0	11.7067	10.9997	6.4641	7.70674	7.55855	5.98787	3.72008
Clc1cc(Cl)cc(-c2cc(Cl)cc(Cl)c2)c1	PCB 80	33284-52-5	no	2	2160	3.26	2065.22	61.6714	33.8408	0	0	12	0	22	0	0	16	16	0	0	12	4	0	6	0	0	0	0	0	1.96636	8.23924	1	0.0588235	12	23	0	17	1	1	0.0588235	11	0	11.7067	10.9997	6.4641	7.70674	7.54171	5.98189	3.7141
ClC(Cl)(Cl)SN1C(=O)c2c(C1=O)cccc2	Folpet	133-07-3	no	2	2170	4.85	2073.91	135.283	30.6512	2	0	6	0	20	0	2	16	9	0	0	9	3	0	4	0	1	2	0	1	2.10265	11.8088	1	0.0588235	6	21	2	17	3	2	0.117647	13	0	11.9223	10.6995	4.8094	5.63783	7.39967	6.04375	2.32735
Clc1c(O)c(Cl)cc(Cl)c1	2,4,6-Trichlorophenol	88-06-2	no	2	1210	3.09	1348.39	58.3792	19.9024	1	0	6	0	13	1	2	10	9	0	0	6	3	0	3	0	0	1	0	0	2.54277	4.53962	0	0	6	13	0	10	1	0	0	7	0	7.72361	7.00359	3.1547	3.72361	4.60906	3.57915	1.6547
Clc1c(Cl)cc(O)c(Cl)c1	2,4,5-Trichlorophenol	95-95-4	no	2	1220	3.08	1354.84	57.7966	19.9024	1	0	6	0	13	1	2	10	9	0	0	6	3	0	3	0	0	1	0	0	2.5165	4.53962	0	0	6	13	0	10	1	0	0	7	0	7.72361	7.00359	3.1547	3.72361	4.60906	3.57915	1.6547
Clc1c(Cl)cccc1-c1c(Cl)cccc1	PCB 16	38444-78-9	no	2	1860	3.78	1808.33	87.2345	32.3276	0	0	12	0	22	0	0	15	15	0	0	12	3	0	7	0	0	0	0	0	2.02805	8.91245	1	0.0625	12	23	0	16	1	1	0.0625	11	0	10.8365	9.94313	6.54145	7.8365	7.19838	5.52221	3.82137
Clc1c(-c2c(Cl)cccc2)cc(Cl)cc1	PCB 18	37680-65-2	no	2	1820	3.54	1776.92	76.2851	32.3276	0	0	12	0	22	0	0	15	15	0	0	12	3	0	7	0	0	0	0	0	2.01717	8.91245	1	0.0625	12	23	0	16	1	1	0.0625	11	0	10.8365	9.94313	6.54145	7.8365	7.18154	5.51622	3.81538
Clc1c(Cl)cccc1-c1ccc(Cl)cc1	PCB 22	38444-85-8	no	2	1970	3.73	1900	84.2823	32.3276	0	0	12	0	22	0	0	15	15	0	0	12	3	0	7	0	0	0	0	0	1.93379	8.91245	1	0.0625	12	23	0	16	1	1	0.0625	11	0	10.8365	9.94313	6.54145	7.8365	7.18154	5.51622	3.81538
Clc1c(-c2cc(Cl)ccc2)ccc(Cl)c1	PCB 25	55712-37-3	no	2	1915	3.47	1854.17	72.5603	32.3276	0	0	12	0	22	0	0	15	15	0	0	12	3	0	7	0	0	0	0	0	1.93345	8.91245	1	0.0625	12	23	0	16	1	1	0.0625	11	0	10.8365	9.94313	6.54145	7.8365	7.1647	5.51024	3.8094
Clc1c(-c2c(Cl)cccc2)ccc(Cl)c1	PCB 17	37680-66-3	no	2	1820	3.54	1776.92	76.2851	32.3276	0	0	12	0	22	0	0	15	15	0	0	12	3	0	7	0	0	0	0	0	1.98236	8.91245	1	0.0625	12	23	0	16	1	1	0.0625	11	0	10.8365	9.94313	6.54145	7.8365	7.18154	5.51622	3.81538
Clc1c(c(Cl)ccc1Cl)-c1ccccc1	PCB 24	55702-45-9	no	2	1840	3.62	1792.31	79.9186	32.3276	0	0	12	0	22	0	0	15	15	0	0	12	3	0	7	0	0	0	0	0	2.04535	8.91245	1	0.0625	12	23	0	16	1	1	0.0625	11	0	10.8365	9.94313	6.54145	7.8365	7.19838	5.52221	3.82137
Clc1c(-c2cc(Cl)ccc2)cc(Cl)cc1	PCB 26	38444-81-4	no	2	1915	3.44	1854.17	71.1711	32.3276	0	0	12	0	22	0	0	15	15	0	0	12	3	0	7	0	0	0	0	0	1.96652	8.91245	1	0.0625	12	23	0	16	1	1	0.0625	11	0	10.8365	9.94313	6.54145	7.8365	7.1647	5.51024	3.8094
Clc1c(-c2ccc(Cl)cc2)cc(Cl)cc1	PCB 31	16606-02-3	no	2	1935	3.48	1870.83	72.9077	32.3276	0	0	12	0	22	0	0	15	15	0	0	12	3	0	7	0	0	0	0	0	1.92387	8.91245	1	0.0625	12	23	0	16	1	1	0.0625	11	0	10.8365	9.94313	6.54145	7.8365	7.1647	5.51024	3.8094
Clc1c(c(Cl)ccc1)-c1ccc(Cl)cc1	PCB 32	38444-77-8	no	2	1865	3.61	1812.5	79.333	32.3276	0	0	12	0	22	0	0	15	15	0	0	12	3	0	7	0	0	0	0	0	1.9718	8.91245	1	0.0625	12	23	0	16	1	1	0.0625	11	0	10.8365	9.94313	6.54145	7.8365	7.18154	5.51622	3.81538
Clc1c(Cl)ccc(-c2ccc(Cl)cc2)c1	PCB 37	38444-90-5	no	2	2070	3.7	1986.96	82.289	32.3276	0	0	12	0	22	0	0	15	15	0	0	12	3	0	7	0	0	0	0	0	1.85522	8.91245	1	0.0625	12	23	0	16	1	1	0.0625	11	0	10.8365	9.94313	6.54145	7.8365	7.1647	5.51024	3.8094
Clc1c(Cl)cccc1-c1cc(Cl)ccc1	PCB 20	38444-84-7	no	2	1955	3.67	1887.5	81.5906	32.3276	0	0	12	0	22	0	0	15	15	0	0	12	3	0	7	0	0	0	0	0	1.9769	8.91245	1	0.0625	12	23	0	16	1	1	0.0625	11	0	10.8365	9.94313	6.54145	7.8365	7.18154	5.51622	3.81538
Clc1c(c(Cl)ccc1)-c1cc(Cl)ccc1	PCB 27	38444-76-7	no	2	1840	3.59	1792.31	78.5293	32.3276	0	0	12	0	22	0	0	15	15	0	0	12	3	0	7	0	0	0	0	0	2.01661	8.91245	1	0.0625	12	23	0	16	1	1	0.0625	11	0	10.8365	9.94313	6.54145	7.8365	7.18154	5.51622	3.81538
Clc1c(Cl)cc(c(Cl)c1)-c1ccccc1	PCB 29	15862-07-4	no	2	1895	3.43	1837.5	70.8238	32.3276	0	0	12	0	22	0	0	15	15	0	0	12	3	0	7	0	0	0	0	0	1.96895	8.91245	1	0.0625	12	23	0	16	1	1	0.0625	11	0	10.8365	9.94313	6.54145	7.8365	7.18154	5.51622	3.81538
Clc1c(-c2cc(Cl)cc(Cl)c2)cccc1	PCB 34	37680-68-5	no	2	1885	3.39	1829.17	69.0293	32.3276	0	0	12	0	22	0	0	15	15	0	0	12	3	0	7	0	0	0	0	0	1.97611	8.91245	1	0.0625	12	23	0	16	1	1	0.0625	11	0	10.8365	9.94313	6.54145	7.8365	7.1647	5.51024	3.8094
Clc1c(Cl)ccc(-c2cc(Cl)ccc2)c1	PCB 35	37680-69-6	no	2	2055	3.62	1973.91	78.6749	32.3276	0	0	12	0	22	0	0	15	15	0	0	12	3	0	7	0	0	0	0	0	1.89495	8.91245	1	0.0625	12	23	0	16	1	1	0.0625	11	0	10.8365	9.94313	6.54145	7.8365	7.1647	5.51024	3.8094
Clc1c(Cl)ccc(-c2c(Cl)cccc2)c1	PCB 33	38444-86-9	no	2	1955	3.62	1887.5	79.2751	32.3276	0	0	12	0	22	0	0	15	15	0	0	12	3	0	7	0	0	0	0	0	1.9418	8.91245	1	0.0625	12	23	0	16	1	1	0.0625	11	0	10.8365	9.94313	6.54145	7.8365	7.18154	5.51622	3.81538
Clc1c(Cl)c(-c2ccccc2)ccc1Cl	PCB 21	55702-46-0	no	2	1950	3.68	1883.33	82.0826	32.3276	0	0	12	0	22	0	0	15	15	0	0	12	3	0	7	0	0	0	0	0	1.9808	8.91245	1	0.0625	12	23	0	16	1	1	0.0625	11	0	10.8365	9.94313	6.54145	7.8365	7.19838	5.52221	3.82137
Clc1c(Cl)cc(-c2ccccc2)cc1Cl	PCB 38	53555-66-1	no	2	2030	3.55	1952.17	75.5843	32.3276	0	0	12	0	22	0	0	15	15	0	0	12	3	0	7	0	0	0	0	0	1.94071	8.91245	1	0.0625	12	23	0	16	1	1	0.0625	11	0	10.8365	9.94313	6.54145	7.8365	7.18154	5.51622	3.81538
Clc1cc(Cl)cc(-c2cc(Cl)ccc2)c1	PCB 36	38444-87-0	no	2	1990	3.36	1917.39	67.0272	32.3276	0	0	12	0	22	0	0	15	15	0	0	12	3	0	7	0	0	0	0	0	1.92758	8.91245	1	0.0625	12	23	0	16	1	1	0.0625	11	0	10.8365	9.94313	6.54145	7.8365	7.14787	5.50426	3.80342
Clc1c(c(Cl)cc(Cl)c1)-c1ccccc1	PCB 30	35693-92-6	no	2	1780	3.34	1746.15	67.1658	32.3276	0	0	12	0	22	0	0	15	15	0	0	12	3	0	7	0	0	0	0	0	2.0095	8.91245	1	0.0625	12	23	0	16	1	1	0.0625	11	0	10.8365	9.94313	6.54145	7.8365	7.18154	5.51622	3.81538
Clc1c(Cl)cc(Cl)cc1-c1ccccc1	PCB 23	55720-44-0	no	2	1885	3.43	1829.17	70.8816	32.3276	0	0	12	0	22	0	0	15	15	0	0	12	3	0	7	0	0	0	0	0	2.00442	8.91245	1	0.0625	12	23	0	16	1	1	0.0625	11	0	10.8365	9.94313	6.54145	7.8365	7.18154	5.51622	3.81538
Clc1cc(Cl)cc(-c2ccc(Cl)cc2)c1	PCB 39	38444-88-1	no	2	2010	3.44	1934.78	70.6111	32.3276	0	0	12	0	22	0	0	15	15	0	0	12	3	0	7	0	0	0	0	0	1.88659	8.91245	1	0.0625	12	23	0	16	1	1	0.0625	11	0	10.8365	9.94313	6.54145	7.8365	7.14787	5.50426	3.80342
Clc1ccc(SCc2ccc(Cl)cc2)cc1	Chlorbenside	103-17-3	no	2	2190	4	2091.3	95.8797	36.8079	0	0	12	0	26	0	0	16	16	0	0	13	2	0	10	0	0	0	0	1	1.61237	14.0521	3	0.176471	12	27	0	17	3	3	0.176471	15	0	11.3805	10.8184	7.32591	8.67336	7.73718	6.60858	3.99629
ClC(Cl)C(c1ccc(CC)cc1)c1ccc(CC)cc1	Ethylan (Perthane)	72-56-0	no	2	2335	3.61	2230	76.595	49.3759	0	0	12	0	40	0	0	20	19	0	0	18	2	0	20	0	0	0	0	0	1.91634	22.7041	5	0.238095	12	41	0	21	3	5	0.238095	29	0	14.5352	13.4555	11.1877	12.5352	9.6514	7.98405	6.67474
Clc1cc(Cl)cc(N2C(=O)C(C=C)(C)OC2=O)c1	Vinclozolin	50471-44-8	no	2	1945	3.33	1879.17	65.9034	34.9871	2	0	6	0	27	0	2	18	12	0	0	12	2	0	9	0	1	3	0	0	2.13764	16.4909	2	0.105263	6	28	3	19	4	2	0.105263	19	0	13.4996	10.9563	7.01651	8.21518	8.37003	5.80018	3.17897
Clc1c(Cl)cc(OP(=S)(OCC)OCC)cc1SC	Chlorthiophos	60238-56-4	no	2	2350	3.76	2245	83.4024	45.5579	3	0	6	0	34	0	3	19	14	0	0	11	2	0	15	0	0	3	1	2	2.64338	31.6061	7	0.368421	6	34	0	19	8	7	0.368421	28	0	14.4663	14.8526	7.56891	8.13783	8.95284	10.1077	3.06891
Clc1c(OP(=S)(SCCC)OCC)ccc(Cl)c1	Prothiofos	34643-46-4	no	2	2255	3.53	2152.38	73.6092	44.7559	2	0	6	0	33	0	2	18	13	0	0	11	2	0	15	0	0	2	1	2	2.54231	27.4101	7	0.388889	6	33	0	18	9	7	0.388889	27	0	13.596	14.2288	7.35337	7.97469	8.50415	10.5267	3.65225
Clc1cc(Cl)ccc1	1,3-Dichlorobenzene	541-73-1	no	2	620	2.51	1005.56	36.0438	17.5872	0	0	6	0	12	0	0	8	8	0	0	6	2	0	4	0	0	0	0	0	2.30506	5.21283	0	0	6	12	0	8	1	0	0	6	0	5.98313	5.57719	3.3094	3.98313	3.78769	2.95526	1.82137
Clc1ccc(Cl)cc1	1,4-Dichlorobenzene	106-46-7	no	2	635	2.56	1013.89	38.2435	17.5872	0	0	6	0	12	0	0	8	8	0	0	6	2	0	4	0	0	0	0	0	2.26464	5.21283	0	0	6	12	0	8	1	0	0	6	0	5.98313	5.57719	3.3094	3.98313	3.78769	2.95526	1.82137
Clc1ccc(C(O)(C(=O)OCC)c2ccc(Cl)cc2)cc1	Chlorobenzilate	510-15-6	no	2	2350	3.64	2245	77.8454	44.2611	2	0	12	0	35	1	3	21	17	0	0	16	2	0	14	0	0	3	0	0	2.14002	19.0189	4	0.181818	12	36	1	22	3	5	0.227273	23	0	15.4578	12.8574	9.32591	10.7507	9.97942	7.15426	5.09984
Clc1c(O)c(Cl)ccc1	2,6-Dichlorophenol	87-65-0	no	2	965	3.16	1200	63.6748	18.3892	1	0	6	0	13	1	2	9	8	0	0	6	2	0	4	0	0	1	0	0	2.47961	5.21283	0	0	6	13	0	9	1	0	0	7	0	6.85337	5.94705	3.23205	3.85337	4.21521	3.10152	1.74402
ClC(Cl)=CC1C(C)(C)C1C(=O)OC(C#N)c1cc(Oc2ccccc2)ccc1	Cypermethrin isomer 1	52315-07-8	no	2	2870	3.86	2806.25	85.1795	59.2551	2	0	12	0	47	0	2	28	21	0	0	22	2	0	19	0	1	3	0	0	1.5105	27.0609	6	0.2	12	49	2	30	4	8	0.266667	34	1	20.3112	16.9453	13.0056	14.897	13.3237	9.54047	7.13077
ClC(Cl)=CC1C(C)(C)C1C(=O)OC(C#N)c1cc(Oc2ccccc2)ccc1	Cypermethrin isomer 2	52315-07-8	no	2	2885	3.83	2825	83.7034	59.2551	2	0	12	0	47	0	2	28	21	0	0	22	2	0	19	0	1	3	0	0	1.5105	27.0609	6	0.2	12	49	2	30	4	8	0.266667	34	1	20.3112	16.9453	13.0056	14.897	13.3237	9.54047	7.13077
Clc1c(-c2c(Cl)cccc2)cccc1	PCB 4	13029-08-8	no	2	1600	3.6	1611.11	80.0373	30.8143	0	0	12	0	22	0	0	14	14	0	0	12	2	0	8	0	0	0	0	0	1.98882	9.58566	1	0.0666667	12	23	0	15	1	1	0.0666667	11	0	9.96626	8.88659	6.6188	7.96626	6.78769	5.03859	3.9047
Clc1cc(Cl)cc(C(=O)OC)c1	3,5-Dichlorobenzoic acid methyl ester	2905-67-1	no	2	1265	2.84	1383.87	46.1446	24.0448	1	0	6	0	18	0	1	12	9	0	0	8	2	0	6	0	0	2	0	0	2.46916	10.2732	1	0.0833333	6	18	1	12	2	2	0.166667	11	0	9.13783	7.81633	4.73205	5.43072	5.63023	3.93244	1.98205
Clc1c(-c2cc(Cl)ccc2)cccc1	PCB 6	25569-80-6	no	2	1700	3.46	1685.19	73.0395	30.8143	0	0	12	0	22	0	0	14	14	0	0	12	2	0	8	0	0	0	0	0	1.93525	9.58566	1	0.0666667	12	23	0	15	1	1	0.0666667	11	0	9.96626	8.88659	6.6188	7.96626	6.77086	5.03261	3.89872
Clc1c(-c2ccccc2)cc(Cl)cc1	PCB 9	34883-39-1	no	2	1675	3.35	1666.67	68.0742	30.8143	0	0	12	0	22	0	0	14	14	0	0	12	2	0	8	0	0	0	0	0	1.94536	9.58566	1	0.0666667	12	23	0	15	1	1	0.0666667	11	0	9.96626	8.88659	6.6188	7.96626	6.77086	5.03261	3.89872
Clc1c(Cl)cccc1-c1ccccc1	PCB 5	16605-91-7	no	2	1710	3.59	1692.59	79.0082	30.8143	0	0	12	0	22	0	0	14	14	0	0	12	2	0	8	0	0	0	0	0	1.95824	9.58566	1	0.0666667	12	23	0	15	1	1	0.0666667	11	0	9.96626	8.88659	6.6188	7.96626	6.78769	5.03859	3.9047
Clc1c(-c2ccccc2)ccc(Cl)c1	PCB 7	33284-50-3	no	2	1670	3.36	1662.96	68.563	30.8143	0	0	12	0	22	0	0	14	14	0	0	12	2	0	8	0	0	0	0	0	1.91213	9.58566	1	0.0666667	12	23	0	15	1	1	0.0666667	11	0	9.96626	8.88659	6.6188	7.96626	6.77086	5.03261	3.89872
Clc1c(c(Cl)ccc1)-c1ccccc1	PCB 10	33146-45-1	no	2	1600	3.53	1611.11	76.7957	30.8143	0	0	12	0	22	0	0	14	14	0	0	12	2	0	8	0	0	0	0	0	1.99861	9.58566	1	0.0666667	12	23	0	15	1	1	0.0666667	11	0	9.96626	8.88659	6.6188	7.96626	6.78769	5.03859	3.9047
Clc1ccc(-c2ccc(Cl)cc2)cc1	PCB 15	2050-68-2	no	2	1830	3.55	1784.62	76.7126	30.8143	0	0	12	0	22	0	0	14	14	0	0	12	2	0	8	0	0	0	0	0	1.80163	9.58566	1	0.0666667	12	23	0	15	1	1	0.0666667	11	0	9.96626	8.88659	6.6188	7.96626	6.75402	5.02663	3.89273
Clc1cc(-c2ccc(Cl)cc2)ccc1	PCB 13	2974-90-5	no	2	1815	3.5	1773.08	74.4506	30.8143	0	0	12	0	22	0	0	14	14	0	0	12	2	0	8	0	0	0	0	0	1.84224	9.58566	1	0.0666667	12	23	0	15	1	1	0.0666667	11	0	9.96626	8.88659	6.6188	7.96626	6.75402	5.02663	3.89273
Clc1cc(Cl)cc(-c2ccccc2)c1	PCB 14	34883-41-5	no	2	1750	3.27	1723.08	64.031	30.8143	0	0	12	0	22	0	0	14	14	0	0	12	2	0	8	0	0	0	0	0	1.90573	9.58566	1	0.0666667	12	23	0	15	1	1	0.0666667	11	0	9.96626	8.88659	6.6188	7.96626	6.75402	5.02663	3.89273
Clc1c(Cl)ccc(-c2ccccc2)c1	PCB 12	2974-92-7	no	2	1815	3.49	1773.08	73.9875	30.8143	0	0	12	0	22	0	0	14	14	0	0	12	2	0	8	0	0	0	0	0	1.87303	9.58566	1	0.0666667	12	23	0	15	1	1	0.0666667	11	0	9.96626	8.88659	6.6188	7.96626	6.77086	5.03261	3.89872
Clc1cc(-c2cc(Cl)ccc2)ccc1	PCB 11	2050-67-1	no	2	1800	3.44	1761.54	71.7254	30.8143	0	0	12	0	22	0	0	14	14	0	0	12	2	0	8	0	0	0	0	0	1.8846	9.58566	1	0.0666667	12	23	0	15	1	1	0.0666667	11	0	9.96626	8.88659	6.6188	7.96626	6.75402	5.02663	3.89273
Clc1ccc(CCC(O)(C(C)(C)C)Cn2ncnc2)cc1	Tebuconazole	107534-96-3	no	2	2480	3.84	2375	86.2504	49.1114	3	0	11	0	43	1	4	21	15	0	0	16	1	0	22	0	3	1	0	0	1.89609	27.7706	5	0.227273	11	44	0	22	6	6	0.272727	33	0	15.5102	13.5082	10.5854	11.5187	9.80044	7.4716	5.13203
ClC=1C(=O)Oc2c(C=1C)ccc(OP(=S)(OCC)OCC)c2	Coumaphos	56-72-4	no	2	2780	4.5	2700	115.309	48.0287	4	0	6	0	38	0	4	22	14	0	0	14	1	0	16	0	0	5	1	1	1.96807	32.8733	6	0.26087	6	39	2	23	8	6	0.26087	31	0	16.3281	14.8878	9.14626	9.99964	10.398	9.64938	4.40225
Clc1ccc(C)cc1	4-Chlorotoluene	106-43-4	no	2	535	2.37	957.143	30.6301	19.1676	0	0	6	0	15	0	0	8	8	0	0	7	1	0	7	0	0	0	0	0	2.26464	8.07245	0	0	6	15	0	8	2	0	0	9	0	5.98313	5.44329	4.3094	4.98313	3.78769	2.88831	2.32137
Clc1ccc(N)cc1	4-Chloroaniline	106-47-8	no	2	965	3.55	1200	81.7353	17.8408	0	0	6	0	14	1	1	8	7	0	0	6	1	0	6	0	1	0	0	0	2.26464	6.31924	0	0	6	14	0	8	2	0	0	8	0	5.98313	5.02064	3.3094	3.98313	3.78769	2.67699	1.82137
ClCC(=O)N(COCC)c1c(CC)cccc1C	Acetochlor	34256-82-1	no	2	1935	3.31	1870.83	65.0351	42.8599	2	0	6	0	38	0	2	18	13	0	0	14	1	0	20	0	1	2	0	0	2.78944	27.1381	7	0.388889	6	38	1	18	5	7	0.388889	31	0	13.5436	11.9581	9.56048	10.2591	8.6506	6.71204	4.36534
ClCC(=O)N(C(C)C)c1ccccc1	Propachlor	1918-16-7	no	2	1585	3.45	1600	73.1682	32.7771	1	0	6	0	28	0	1	14	11	0	0	11	1	0	14	0	1	1	0	0	2.57563	18.6629	4	0.285714	6	28	1	14	4	4	0.285714	21	0	10.552	9.16056	7.17121	7.97469	6.6639	5.13026	3.41894
Clc1c(C(=O)NCc2ccc(C(C)(C)C)cc2)n(C)nc1CC	Tebufenpyrad	119168-77-3	no	2	2595	3.5	2494.74	70.1703	53.965	2	0	11	0	47	1	3	23	18	0	0	18	1	0	24	0	3	1	0	0	1.76754	30.255	4	0.166667	11	48	1	24	4	6	0.25	36	0	17.1983	15.1602	12.2236	13.2067	10.7354	8.20463	5.73558
Clc1ccc(C(C(=O)OC(C#N)c2cc(Oc3ccccc3)ccc2)C(C)C)cc1	Fenvalerate	51630-58-1	no	2	2970	4.09	2931.25	95.2517	64.3554	2	0	18	0	52	0	2	30	24	0	0	25	1	0	22	0	1	3	0	0	1.54292	29.9206	7	0.21875	18	54	1	32	4	9	0.28125	34	1	21.5099	17.5435	14.7376	17.0956	14.4736	10.0389	8.19615
Clc1ccc(-c2ccccc2)cc1	PCB 3	2051-62-9	no	2	1555	3.35	1579.31	68.6331	29.3011	0	0	12	0	22	0	0	13	13	0	0	12	1	0	9	0	0	0	0	0	1.81464	10.2589	1	0.0714286	12	23	0	14	1	1	0.0714286	11	0	9.09601	7.83005	6.69615	8.09601	6.36017	4.549	3.98205
Clc1c(N)c([N+](=O)[O-])ccc1Oc1ccccc1	Aclonifen	74070-46-5	no	2	2370	4.63	2265	123.506	33.9071	0	0	12	0	27	1	1	18	14	0	0	12	1	0	9	0	2	3	0	0	1.87962	12.7709	3	0.157895	12	28	1	19	2	3	0.157895	15	0	13.121	9.92465	6.54145	7.8365	8.59222	5.42399	3.57137
Clc1cc(-c2ccccc2)ccc1	PCB 2	2051-61-8	no	2	1540	3.35	1568.97	68.681	29.3011	0	0	12	0	22	0	0	13	13	0	0	12	1	0	9	0	0	0	0	0	1.85894	10.2589	1	0.0714286	12	23	0	14	1	1	0.0714286	11	0	9.09601	7.83005	6.69615	8.09601	6.36017	4.549	3.98205
O(CCO)CCO	PEG2	111-46-6	no	3	535	2.9	957.143	55.1738	16.1139	3	0	0	0	17	2	5	7	4	0	0	4	0	0	10	0	0	3	0	0	2.44747	12.8481	4	0.666667	0	16	0	6	8	4	0.666667	16	0	5.53553	4.1311	2.82843	2.82843	3.41421	2.20981	1
O(CCOCCO)CCO	PEG3	112-27-6	no	3	990	3.36	1214.71	72.7664	23.1031	4	0	0	0	24	2	6	10	6	0	0	6	0	0	14	0	0	4	0	0	2.6476	19.1369	7	0.777778	0	23	0	9	11	7	0.777778	23	0	7.65685	5.95356	4.24264	4.24264	4.91421	3.28716	1.5
O(CCOCCOCCOCCO)CCOCCOCCO	PEG7	5617-32-3	no	3	2435	4.11	2330	98.9622	51.0598	8	0	0	0	52	2	10	22	14	0	0	14	0	0	30	0	0	8	0	0	2.91216	44.2922	19	0.904762	0	51	0	21	23	19	0.904762	51	0	16.1421	13.2434	9.8995	9.8995	10.9142	7.59656	3.5
O(CCOCCOCCOCCO)CCOCCOCCOCCO	PEG8	5117-19-1	no	3	2695	4.27	2605.56	105.096	58.049	9	0	0	0	59	2	11	25	16	0	0	16	0	0	34	0	0	9	0	0	2.93925	50.581	22	0.916667	0	58	0	24	26	22	0.916667	58	0	18.2635	15.0659	11.3137	11.3137	12.4142	8.67391	4
C(CCCCCCCCCC)CCCCCCCCC	icosane	112-95-8	no	3	2085	1.93	2000	0.231545	63.2053	0	0	0	0	62	0	0	20	20	0	0	20	0	0	42	0	0	0	0	0	2.88968	45.9147	17	0.894737	0	61	0	19	21	17	0.894737	61	0	14.7279	14.7279	14.7279	14.7279	9.91421	9.91421	9.91421
C(CCCCCCCCCCCCCC)CCCCCCCCCCCCC	octacosane	630-02-4	no	3	2865	2.03	2800	0.46309	87.954	0	0	0	0	86	0	0	28	28	0	0	28	0	0	58	0	0	0	0	0	2.96062	63.406	25	0.925926	0	85	0	27	29	25	0.925926	85	0	20.3848	20.3848	20.3848	20.3848	13.9142	13.9142	13.9142
C(CCCCCCCCCCCCCC)CCCCCCCCCCCCCC	nonacosane	630-03-5	no	3	2945	2.04	2900	0.46309	91.0476	0	0	0	0	89	0	0	29	29	0	0	29	0	0	60	0	0	0	0	0	2.96677	65.5924	26	0.928571	0	88	0	28	30	26	0.928571	88	0	21.0919	21.0919	21.0919	21.0919	14.4142	14.4142	14.4142
C(CCCCCCCCCCCCCCC)CCCCCCCCCCCCCCC	hentriacontane	630-04-6	no	3	3100	2.07	3100	0.46309	97.2347	0	0	0	0	95	0	0	31	31	0	0	31	0	0	64	0	0	0	0	0	2.9779	69.9652	28	0.933333	0	94	0	30	32	28	0.933333	94	0	22.5061	22.5061	22.5061	22.5061	15.4142	15.4142	15.4142
C(CCCCCCCCCCCCCCCC)CCCCCCCCCCCCCCCC	tritriacontane	630-05-7	no	3	3245	2.1	3300	0.46309	103.422	0	0	0	0	101	0	0	33	33	0	0	33	0	0	68	0	0	0	0	0	2.9877	74.3381	30	0.9375	0	100	0	32	34	30	0.9375	100	0	23.9203	23.9203	23.9203	23.9203	16.4142	16.4142	16.4142
O=C(OC)CCCCCCCCC	Methyl decanoate (C11)	110-42-9	no	3	1170	2.17	1322.58	16.2529	35.6334	1	0	0	0	35	0	1	13	10	0	0	11	0	0	22	0	0	2	0	0	2.91394	26.9246	8	0.666667	0	34	1	12	10	9	0.75	33	0	9.94131	8.97335	8.15685	8.2342	6.30806	5.37716	4.56066
O=C(OC)CCCCCCCCCC	Methyl undecanoate (C12)	1731-86-8	no	3	1325	2.18	1423.33	15.1739	38.727	1	0	0	0	38	0	1	14	11	0	0	12	0	0	24	0	0	2	0	0	2.92025	29.111	9	0.692308	0	37	1	13	11	10	0.769231	36	0	10.6484	9.68046	8.86396	8.94131	6.80806	5.87716	5.06066
O=C(OC)CCCCCCCC/C=C\CCCCCC	cis-10-Heptadecenoic acid methyl ester (C18)	75190-82-8	no	3	2090	2.31	2004.35	17.8189	55.955	1	0	0	0	54	0	1	20	17	0	0	18	0	0	34	0	0	2	0	0	2.95957	40.043	14	0.736842	0	53	2	19	10	15	0.789474	51	0	14.8911	13.6636	12.8471	13.184	9.80806	8.52699	7.71049
O=C(OC)CCCCCCCCC/C=C\CC=CCC=CCC	cis-11,14,17-Eicosatrienoic acid methyl ester (C21)	55682-88-7	no	3	2405	2.51	2300	25.0068	62.5685	1	0	0	0	59	0	1	23	20	0	0	21	0	0	36	0	0	2	0	0	2.97649	42.2294	15	0.681818	0	58	4	22	11	16	0.727273	54	0	17.0124	15.2659	14.4494	15.3053	11.3081	9.32665	8.51015
O=C(OC)CCCCCCCCCCCCCCCCCCCCCCC	Methyl lignocerate (C25)	2442-49-1	no	3	2805	2.26	2729.41	11.441	78.9436	1	0	0	0	77	0	1	27	24	0	0	25	0	0	50	0	0	2	0	0	2.99195	57.5344	22	0.846154	0	76	1	26	24	23	0.884615	75	0	19.8408	18.8728	18.0563	18.1337	13.3081	12.3772	11.5607
OCCCCC	1-Pentanol	71-41-0	yes	3	295	1.77	822.222	-999	17.6035	1	0	0	0	18	1	2	6	5	0	0	5	0	0	12	0	0	1	0	0	2.33909	13.1185	3	0.6	0	17	0	5	7	3	0.6	17	0	4.82843	4.27564	3.82843	3.82843	2.91421	2.52333	2.20711
O(C(COc1ccc(Oc2ccccc2)cc1)C)c1ncccc1	Pyriproxyfen	95737-68-1	no	4	2655	4.18	2561.11	101.224	51.3751	2	0	18	0	43	0	2	24	19	0	0	20	0	0	19	0	1	3	0	0	1.263	27.8389	7	0.269231	18	45	0	26	4	7	0.269231	27	0	16.6147	13.462	11.79	13.7862	11.7928	7.829	6.00632
S=P(SCSC(C)(C)C)(OCC)OCC	Terbufos	13071-79-9	no	4	1810	3.12	1769.23	56.871	43.7767	2	0	0	0	36	0	2	15	10	0	0	9	0	0	21	0	0	2	1	3	3.95402	35.4093	7	0.5	0	35	0	14	10	8	0.571429	35	0	11.9497	13.4537	7.62132	7.62132	6.82843	10.2178	2.91421
OC/C=C\c1ccccc1	Cinnamyl alcohol	104-54-1	no	4	1140	3.34	1303.23	70.7929	23.3099	1	0	6	0	20	1	2	10	9	0	0	9	0	0	10	0	0	1	0	0	2.0565	10.9321	2	0.2	6	20	1	10	4	2	0.2	13	0	7.2342	5.69577	5.24856	6.2342	4.93185	3.25717	2.94094
O(C)c1ccc(CO)cc1	4-Methoxybenzyl alcohol	105-13-5	no	4	1105	3.42	1282.35	74.7617	22.3519	2	0	6	0	20	1	3	10	8	0	0	8	0	0	10	0	0	2	0	0	2.21377	12.8481	2	0.2	6	20	0	10	3	2	0.2	14	0	7.39734	5.87197	5.01651	5.69023	4.8637	3.10352	2.17492
O(C)c1c(OC)ccc(CC=C)c1	Methyl eugenol	93-15-2	no	4	1290	3.01	1400	53.7184	30.2991	2	0	6	0	27	0	2	13	11	0	0	11	0	0	14	0	0	2	0	0	2.40235	19.1369	4	0.307692	6	27	1	13	3	4	0.307692	20	0	9.6818	8.04011	7.22361	8.26758	6.31239	4.13283	2.90808
C(=C)(C)C1CC=C(C)CC1	d-Limonene	138-86-3	no	4	665	2.05	1030.56	14.3944	28.2687	0	0	0	0	26	0	0	10	10	0	0	10	0	0	16	0	0	0	0	0	2.28078	17.4913	1	0.1	0	26	2	10	4	1	0.1	24	0	7.56048	6.98313	6.98313	7.56048	4.69838	4.0092	4.0092
O=C(OC)C#CCCCCCC	Methyl 2-nonynoate	111-80-8	no	4	1130	2.6	1297.06	36.6181	29.8727	1	0	0	0	28	0	1	12	9	0	0	10	0	0	16	0	0	2	0	0	2.92013	20.3653	6	0.545455	0	27	1	11	7	7	0.636364	25	1	9.2342	7.85203	7.03553	7.5271	5.80806	4.37716	3.56066
C(CC)(C)c1ccccc1	sec-Butylbenzene	135-98-8	no	4	625	2.21	1008.33	22.1125	26.9351	0	0	6	0	24	0	0	10	10	0	0	10	0	0	14	0	0	0	0	0	2.27502	15.3049	2	0.2	6	24	0	10	5	2	0.2	18	0	7.39734	6.67121	6.67121	7.39734	4.84253	3.89206	3.89206
O=C(OCC)C(=C)C	Ethyl methacrylate	97-63-2	yes	4	290	1.84	819.444	-999	18.8319	1	0	0	0	18	0	1	8	5	0	0	6	0	0	10	0	0	2	0	0	3.2421	13.8061	2	0.285714	0	17	2	7	3	3	0.428571	15	0	6.56891	5.23071	4.41421	4.86181	3.68074	2.50758	1.81066
n1c2c(c3c(cc2)cccc3)cc2c1ccc1c2cccc1	Dibenz(a,j)acridine	224-42-0	no	4	3125	5.87	3133.33	176.206	46.7283	1	0	22	0	35	0	1	22	21	0	0	21	0	0	13	0	1	0	0	0	1.3759	15.5317	0	0	26	39	0	26	1	0	0	13	0	14.5183	11.9528	11.5056	13.8112	10.899	7.50063	7.05342
Cc1c2c(c(C)c3c1cccc3)ccc1c2cccc1	7,12-Dimethylbenz(a)anthracene	57-97-6	no	4	2840	5.35	2770.59	154.345	45.8687	0	0	18	0	36	0	0	20	20	0	0	20	0	0	16	0	0	0	0	0	1.6337	17.4913	0	0	21	39	0	23	2	0	0	18	0	13.6899	11.7735	11.7735	13.6899	9.77086	7.06538	7.06538
O(c1ccccc1)c1ccccc1	Diphenyl ether	101-84-8	no	4	1290	3.27	1400	65.7587	28.5899	0	0	12	0	23	0	0	13	12	0	0	12	0	0	10	0	0	1	0	0	1.70738	12.8481	2	0.142857	12	24	0	14	1	2	0.142857	12	0	8.93287	7.18175	6.7735	8.22577	6.44949	4.22962	3.82137
S(=O)(=O)(OCC)C	Ethyl methanesulfonate	62-50-0	no	4	485	3.13	928.571	66.4864	15.9203	3	0	0	0	15	0	3	7	3	0	0	3	0	0	8	0	0	3	0	1	3.15449	17.1377	2	0.333333	0	14	0	6	6	2	0.333333	14	0	5.91421	5.1566	2.70711	2.70711	3.06066	3.72053	0.707107
O=C(Nc1cc2c(-c3c(cccc3)C2)cc1)C	2-Acetylaminofluorene	53-96-3	no	4	2490	5.26	2385	151.963	36.9703	1	0	12	0	30	1	2	17	14	0	0	15	0	0	13	0	1	1	0	0	1.62477	15.8297	1	0.0526316	12	32	1	19	2	2	0.105263	19	0	11.8281	9.65681	8.74856	10.121	8.23718	5.72661	5.02249
NC(Cc1ccccc1)(C)C	a,a-Dimethylphenethylamine (phentermine)	122-09-8	no	4	905	2.63	1165.71	39.528	28.7019	1	0	6	0	26	1	2	11	10	0	0	10	0	0	15	0	1	0	0	0	2.26929	15.7381	2	0.181818	6	26	0	11	4	2	0.181818	20	0	8.31999	7.17121	6.59386	7.31999	5.0783	3.90647	3.61779
Nc1ccc(N)cc1	1,4-Phenylenediamine	106-50-3	no	4	1070	4.3	1261.76	115.752	18.0943	0	0	6	0	16	2	2	8	6	0	0	6	0	0	8	0	2	0	0	0	2.26464	7.42566	0	0	6	16	0	8	2	0	0	10	0	5.98313	4.4641	3.3094	3.98313	3.78769	2.39872	1.82137
Nc1c(C)cccc1	o-Toluidine	95-53-4	no	4	735	3.16	1069.44	65.257	19.4211	0	0	6	0	17	1	1	8	7	0	0	7	0	0	9	0	1	0	0	0	2.35703	9.17886	0	0	6	17	0	8	2	0	0	11	0	5.98313	4.88675	4.3094	4.98313	3.80453	2.61603	2.32735
Oc1c(C(CC)(C)C)cc(C(CC)(C)C)cc1-n1nc2c(n1)cccc2	Tinuvin 328	25973-55-1	no	4	2730	3.36	2644.44	62.7744	62.159	3	0	15	0	55	1	4	26	22	0	0	22	0	0	29	0	3	1	0	0	1.82851	33.683	5	0.178571	16	57	0	28	5	5	0.178571	41	0	19.1125	16.6672	14.8783	16.121	12.1918	9.3978	8.10337
O=C(OCCCC)COC(=O)c1c(C(=O)OCCCC)cccc1	2-Butoxy-2-oxoethyl butyl phthalate	85-70-1	no	4	2405	3.44	2300	68.0742	52.495	3	0	6	0	48	0	3	24	15	0	0	18	0	0	24	0	0	6	0	0	2.39447	34.859	10	0.416667	6	48	3	24	5	13	0.541667	39	0	17.7862	14.2086	11.7591	12.6649	11.5958	8.18589	6.09512
O=C(OCCC(C)C)c1c(C(=O)OCCC(C)C)cccc1	Diisopentyl phthalate	605-50-5	no	4	2150	3.04	2056.52	51.5036	52.2246	2	0	6	0	48	0	2	22	16	0	0	18	0	0	26	0	0	4	0	0	2.44113	34.1714	8	0.363636	6	48	2	22	5	10	0.454545	40	0	16.5352	13.9255	12.2925	13.121	10.4136	7.8471	6.45325
O=C(OCc1ccccc1)c1ccccc1	Benzoic acid, benzyl ester	120-51-4	no	4	1805	3.7	1765.38	83.748	34.2455	1	0	12	0	28	0	1	16	13	0	0	14	0	0	12	0	0	2	0	0	1.64504	15.9925	3	0.176471	12	29	1	17	2	4	0.235294	16	0	11.2173	8.79711	7.98061	9.51023	7.86017	5.12184	4.42492
O=C(OCCOCCCC)c1c(C(=O)OCCOCCCC)cccc1	Bis(2-n-butoxyethyl)phthalate	117-83-9	no	4	2560	3.36	2457.89	63.7723	60.0158	4	0	6	0	56	0	4	26	18	0	0	20	0	0	30	0	0	6	0	0	2.26148	42.3762	14	0.538462	6	56	2	26	8	16	0.615385	48	0	19.0373	15.83	13.3805	14.2089	12.7019	9.29011	6.74156
O=C(OCC)c1c(C(=O)OCC)cccc1	Diethyl phthalate	84-66-2	no	4	1560	3.41	1582.76	71.3956	33.6631	2	0	6	0	30	0	2	16	10	0	0	12	0	0	14	0	0	4	0	0	2.57212	21.0529	4	0.25	6	30	2	16	3	6	0.375	22	0	11.9663	9.35661	7.72361	8.55204	7.70191	5.13541	3.74156
O=C(OCC(C)C)c1c(C(=O)OCC(C)C)cccc1	Diisobutyl phthalate	84-69-5	no	4	1915	3.06	1854.17	53.5737	46.0374	2	0	6	0	42	0	2	20	14	0	0	16	0	0	22	0	0	4	0	0	2.52566	29.7986	6	0.3	6	42	2	20	4	8	0.4	34	0	15.121	12.5113	10.8783	11.7067	9.41359	6.8471	5.45325
S=P(OCC)(OCC)OC1=NN(c2ccccc2)C(=O)C=C1	Pyridaphenthion	119-12-0	no	4	2535	4.66	2431.58	124.035	47.9135	4	0	6	0	39	0	4	22	12	0	0	14	0	0	17	0	2	4	1	1	1.93956	33.6105	6	0.26087	6	40	3	23	8	7	0.304348	31	0	16.0018	14.0495	8.95567	10.096	10.5766	9.37833	4.23558
P(=O)(Oc1ccc(C)cc1)(Oc1ccc(C)cc1)Oc1ccc(C)cc1	Tri-p-cresyl phosphate	78-32-0	no	4	2695	4.22	2605.56	102.78	57.8007	4	0	18	0	47	0	4	26	21	0	0	21	0	0	21	0	0	4	1	0	1.59485	37.1433	6	0.214286	18	49	0	28	2	6	0.214286	31	0	18.5707	15.9028	12.9282	14.9494	12.4164	9.76736	6.9641
P(=O)(Oc1ccc(C(C)(C)C)cc1)(Oc1ccccc1)Oc1ccccc1	1-diphenoxyphosphoryloxy-2-tert-butyl-benzene	56803-37-3	no	4	2695	4.21	2605.56	102.317	60.8942	4	0	18	0	50	0	4	27	22	0	0	22	0	0	23	0	0	4	1	0	1.58542	39.3298	6	0.206897	18	52	0	29	4	7	0.241379	34	0	19.3302	16.5575	13.5829	15.7089	12.8401	10.196	7.39273
O=C(OCC)c1ccc(O)cc1	Ethylparaben	120-47-8	no	4	1470	3.43	1520.69	72.6092	24.9139	2	0	6	0	22	1	3	12	8	0	0	9	0	0	10	0	0	3	0	0	2.26731	13.8061	2	0.166667	6	22	1	12	3	3	0.25	15	0	8.97469	6.78022	5.51651	6.26758	5.73638	3.699	2.77847
O=C(OCCCC)c1ccc(O)cc1	Butylparaben	94-26-8	no	4	1750	3.37	1723.08	68.6619	31.1011	2	0	6	0	28	1	3	14	10	0	0	11	0	0	14	0	0	3	0	0	2.15208	18.1789	4	0.285714	6	28	1	14	5	5	0.357143	21	0	10.3889	8.19443	6.93072	7.6818	6.73638	4.699	3.77847
Oc1c(-c2ccccc2)cccc1	2-Phenylphenol	90-43-7	no	4	1460	3.58	1513.79	79.5875	28.5899	1	0	12	0	23	1	2	13	12	0	0	12	0	0	10	0	0	1	0	0	1.91256	10.9321	1	0.0714286	12	24	0	14	1	1	0.0714286	12	0	9.09601	7.14337	6.69615	8.09601	6.37701	4.21164	3.98803
O(CCN(C)C)c1ccc(/C(=C(/CC)\c2ccccc2)/c2ccccc2)cc1	Tamoxifen	10540-29-1	no	4	2795	3.72	2717.65	79.1066	66.999	2	0	18	0	57	0	2	28	26	0	0	26	0	0	29	0	1	1	0	0	1.60708	35.599	8	0.266667	18	59	1	30	5	8	0.266667	40	0	19.7694	17.0597	16.2042	18.4849	13.6859	9.90685	8.20339
O[C@@H]1CC=2[C@@](C)([C@@H]3[C@H]([C@H]4[C@@](C)([C@@H]([C@@H](CCCC(C)C)C)CC4)CC3)CC=2)CC1	Cholesterol	57-88-5	no	4	3105	3.25	3106.67	55.0613	78.9945	1	0	0	0	74	1	2	28	27	0	0	27	0	0	46	0	0	1	0	0	1.46068	50.2875	5	0.16129	0	77	1	31	8	5	0.16129	76	0	20.1041	19.3442	18.897	19.1041	13.2537	12.6298	12.3716
O=C(N(C)C)C(c1ccccc1)c1ccccc1	Diphenamid	957-51-7	no	4	2100	4.42	2013.04	115.511	41.3975	1	0	12	0	35	0	1	18	15	0	0	16	0	0	17	0	1	1	0	0	2.05899	21.5225	4	0.210526	12	36	1	19	4	4	0.210526	23	0	12.9578	10.7063	9.85085	11.3805	8.69838	6.00955	4.68739
O=C(OC1=C(CCCCCCCCCCCC)C(=O)c2c(C1=O)cccc2)C	Acequinocyl	57960-19-7	no	4	2910	3.35	2856.25	61.3304	66.7854	3	0	6	0	60	0	3	28	21	0	0	24	0	0	32	0	0	4	0	0	1.74097	39.7726	12	0.413793	6	61	4	29	13	13	0.448276	51	0	20.3552	17.2206	15.5876	16.6481	13.5578	10.6586	9.63801
c12c(cc3c(c1)cccc3)cccc2	Anthracene	120-12-7	no	4	1835	4.09	1788.46	101.702	31.3079	0	0	14	0	24	0	0	14	14	0	0	14	0	0	10	0	0	0	0	0	1.70543	10.9321	0	0	16	26	0	16	1	0	0	10	0	9.38047	7.7735	7.7735	9.38047	6.93265	4.8094	4.8094
c12c3cccc1-c1c(-c2ccc3)cc2c(c1)cccc2	Benzo(k)fluoranthene	207-08-9	no	4	2845	5.32	2776.47	152.929	43.2015	0	0	20	0	32	0	0	20	20	0	0	20	0	0	12	0	0	0	0	0	1.46445	13.1185	0	0	22	36	0	24	1	0	0	14	0	13.1041	10.9282	10.9282	13.1041	9.91582	6.97008	6.97008
c12c3c4c5c6c1c(ccc2ccc3ccc4ccc5)ccc6	Benzo(g,h,i)perylene	191-24-2	no	4	3200	6.41	3235.71	200.501	46.7215	0	0	22	0	34	0	0	22	22	0	0	22	0	0	12	0	0	0	0	0	1.4856	13.1185	0	0	27	39	0	27	1	0	0	12	0	14.2588	11.9282	11.9282	14.2588	10.9158	7.72008	7.72008
c12c3c(ccc1ccc1c2cccc1)cccc3	Benzo(c)phenanthrene	195-19-7	no	4	2495	4.98	2390	138.973	39.6815	0	0	18	0	30	0	0	18	18	0	0	18	0	0	12	0	0	0	0	0	1.60213	13.1185	0	0	21	33	0	21	1	0	0	12	0	11.9494	9.9282	9.9282	11.9494	8.93265	6.22607	6.22607
c12c(c3c(cc1)cccc3)ccc1c2cccc1	Chrysene	218-01-9	no	4	2565	5.09	2463.16	143.875	39.6815	0	0	18	0	30	0	0	18	18	0	0	18	0	0	12	0	0	0	0	0	1.55236	13.1185	0	0	21	33	0	21	1	0	0	12	0	11.9494	9.9282	9.9282	11.9494	8.93265	6.22607	6.22607
C(CCCCC)CCCCc1ccccc1	n-Decylbenzene	104-72-3	no	4	1685	2.34	1674.07	21.2507	45.4966	0	0	6	0	42	0	0	16	16	0	0	16	0	0	26	0	0	0	0	0	1.77194	28.4234	9	0.5625	6	42	0	16	11	9	0.5625	36	0	11.4768	10.7507	10.7507	11.4768	7.93185	6.97134	6.97134
Nc1ccccc1	Aniline	62-53-3	no	4	565	3.07	974.286	62.6494	16.3276	0	0	6	0	14	1	1	7	6	0	0	6	0	0	7	0	1	0	0	0	2.21494	6.99245	0	0	6	14	0	7	2	0	0	8	0	5.11288	3.9641	3.38675	4.11288	3.39385	2.19936	1.91068
O=[N+]([O-])c1ccc(N)cc1	4-Nitroaniline	100-01-6	no	4	1575	4.96	1593.1	143.127	18.3648	0	0	6	0	16	1	1	10	7	0	0	6	0	0	6	0	2	2	0	0	2.31011	7.15524	1	0.1	6	16	1	10	2	1	0.1	9	0	7.56048	5.15046	3.3094	3.98313	4.69838	2.6988	1.82137
O=[N+]([O-])c1c(C(C)(C)C)c([N+](=O)[O-])c(C)c(C(=O)C)c1C	Musk Ketone	81-14-1	no	4	2040	3.58	1960.87	76.9131	42.8523	1	0	6	0	39	0	1	21	15	0	0	14	0	0	18	0	2	5	0	0	3.38764	23.1477	3	0.142857	6	39	3	21	4	4	0.190476	30	0	16.6962	12.9357	10	10.5415	9.40748	6.38163	5
O=C(Oc1c(C)c(C)c2OC(CCCC(CCCC(CCCC(C)C)C)C)(C)CCc2c1C)C	Tocopheryl acetate	58-95-7	no	4	3150	2.82	3166.67	34.7317	91.6392	2	0	6	0	86	0	2	34	30	0	0	31	0	0	52	0	0	3	0	0	1.72006	61.6368	13	0.371429	6	87	1	35	16	14	0.4	80	0	25.4659	23.735	22.5102	23.0517	15.931	13.9319	12.9113
O=C(OCCCCCCCC)CCCCCCC	Octyl ocanoate	2306-88-9	no	4	1815	2.17	1773.08	12.8596	51.1014	1	0	0	0	50	0	1	18	15	0	0	16	0	0	32	0	0	2	0	0	3.09441	37.8566	13	0.764706	0	49	1	17	9	14	0.823529	48	0	13.4768	12.5089	11.6924	11.7697	8.80806	7.96469	7.26777
S(P(SCCCC)SCCCC)CCCC	Merphos	150-50-5	no	4	2155	2.9	2060.87	45.0103	51.4534	0	0	0	0	43	0	0	16	12	0	0	12	0	0	27	0	0	0	1	3	3.57989	35.1266	12	0.8	0	42	0	15	12	12	0.8	42	0	12.0626	14.3798	9.36396	9.36396	7.84607	12.6489	5.12132
S(=O)(=O)(NCC)c1ccc(C)cc1	N-ethyl-p-toluensulfonamide	80-39-7	no	4	1730	4.21	1707.69	107.633	30.1123	2	0	6	0	26	1	3	13	9	0	0	9	0	0	13	0	1	2	0	1	2.44338	21.3477	3	0.230769	6	26	0	13	5	3	0.230769	20	0	9.89734	8.55775	6.01651	6.69023	6.05968	5.60677	3.02847
OC(C)(C)c1ccccc1	2 Phenyl-2-propanol	617-94-7	no	4	760	2.74	1083.33	45.6143	24.6435	1	0	6	0	22	1	2	10	9	0	0	9	0	0	12	0	0	1	0	0	2.42843	13.1185	1	0.1	6	22	0	10	4	1	0.1	16	0	7.61288	6.33396	5.88675	6.61288	4.60517	3.38429	3.16068
O=C1N(C)C(=O)c2n(C)cnc2N1C	Caffeine	58-08-2	no	4	1890	4.84	1833.33	136.148	26.7519	3	0	5	0	24	0	3	14	4	0	0	8	0	0	10	0	4	2	0	0	2.24787	20.1081	0	0	5	25	2	15	2	0	0	18	0	10.4557	8.1827	5.57735	6.01651	6.53658	4.10793	0.5
O=C1N(C)c2c(S1)cccc2	3-methyl-2-(3H)-benzothiazolon	2786-62-1	no	4	1545	4.41	1572.41	117.752	23.5496	1	0	6	0	18	0	1	11	8	0	0	8	0	0	7	0	1	1	0	1	2.08803	12.8704	0	0	6	19	1	12	2	0	0	12	0	7.84493	6.88961	4.8094	5.56048	5.28769	4.15065	1.82735
C(C)(C)(C)c1ccc(CC(CN2C[C@@H](C)O[C@@H](C)C2)C)cc1	Fenpropimorph	67564-91-4	no	4	2070	2.54	1986.96	28.5706	59.1062	2	0	6	0	55	0	2	22	20	0	0	20	0	0	33	0	1	1	0	0	1.70893	39.9718	4	0.173913	6	56	0	23	4	5	0.217391	50	0	16.3281	15.2253	14.3699	15.0436	10.2362	8.71005	7.28996
s1c2c(nc1)cccc2	Benzothiazole	95-16-9	no	4	1005	3.75	1223.53	90.7247	19.654	1	0	9	0	14	0	1	9	8	0	0	7	0	0	5	0	1	0	0	1	2.02526	9.06604	0	0	10	15	0	10	1	0	0	5	0	6.10445	5.55871	3.88675	4.69023	4.46633	3.62864	1.82735
C(Cc1cc(C)ccc1)C	1-Methyl-3-n-propylbenzene	1074-43-7	no	4	700	2.24	1050	22.9229	26.9351	0	0	6	0	24	0	0	10	10	0	0	10	0	0	14	0	0	0	0	0	2.2235	15.3049	2	0.2	6	24	0	10	4	2	0.2	18	0	7.39734	6.72361	6.72361	7.39734	4.8257	3.88203	3.88203
C(C)c1c(CC)cccc1	1,2-Diethylbenzene	135-01-3	no	4	715	2.32	1058.33	26.5119	26.9351	0	0	6	0	24	0	0	10	10	0	0	10	0	0	14	0	0	0	0	0	2.38488	15.3049	2	0.2	6	24	0	10	3	2	0.2	18	0	7.39734	6.72361	6.72361	7.39734	4.88054	3.94867	3.94867
C(Cc1c(C)cccc1)C	1-Methyl-2-n-propylbenzene	1074-17-5	no	4	725	2.3	1063.89	25.5085	26.9351	0	0	6	0	24	0	0	10	10	0	0	10	0	0	14	0	0	0	0	0	2.29217	15.3049	2	0.2	6	24	0	10	4	2	0.2	18	0	7.39734	6.72361	6.72361	7.39734	4.84253	3.88801	3.88801
C(C)c1cc(CC)cc(CC)c1	1,3,5-Triethylbenzene	102-25-0	no	4	995	2.28	1217.65	22.7186	33.1223	0	0	6	0	30	0	0	12	12	0	0	12	0	0	18	0	0	0	0	0	2.43615	19.6777	3	0.25	6	30	0	12	3	3	0.25	24	0	8.97469	8.35337	8.35337	8.97469	5.79556	4.91403	4.91403
C(C)c1c(C)cccc1	2-Ethyltoluene	611-14-3	no	4	570	2.28	977.143	25.9992	23.8415	0	0	6	0	21	0	0	9	9	0	0	9	0	0	12	0	0	0	0	0	2.35456	13.1185	1	0.111111	6	21	0	9	3	1	0.111111	15	0	6.69023	6.01651	6.01651	6.69023	4.34253	3.38801	3.38801
Cc1c(C)ccc(C)c1	1,2,4-Trimethylbenzene	95-63-6	no	4	595	2.27	991.429	25.2053	23.8415	0	0	6	0	21	0	0	9	9	0	0	9	0	0	12	0	0	0	0	0	2.40917	13.1185	0	0	6	21	0	9	2	0	0	15	0	6.85337	6.23205	6.23205	6.85337	4.19838	3.23803	3.23803
Oc1c(C)cc(C(C)(C)c2cc(C)c(O)cc2)cc1	Bisphenol C	79-97-0	no	4	2365	4.48	2260	116.606	44.8599	2	0	12	0	39	2	4	19	17	0	0	17	0	0	20	0	0	2	0	0	2.02225	21.8641	2	0.1	12	40	0	20	4	2	0.1	28	0	14.2067	11.8585	10.9641	12.2067	8.8194	6.42328	5.97607
Oc1c(-c2ccccc2)cc(C(C)(C)c2cc(c(O)cc2)-c2ccccc2)cc1	Bisphenol PH	24038-68-4	no	4	3220	5.58	3264.29	161.866	65.127	2	0	24	0	53	2	4	29	27	0	0	27	0	0	24	0	0	2	0	0	1.4235	26.237	4	0.125	24	56	0	32	4	4	0.125	32	0	20.4325	16.632	15.7376	18.4325	13.9644	9.74465	9.29743
Oc1ccc(C2(c3ccc(O)cc3)CC(C)(C)CC(C)C2)cc1	Bisphenol TMC	129188-99-4	no	4	2745	4.52	2661.11	116.416	55.9006	2	0	12	0	49	2	4	23	21	0	0	21	0	0	26	0	0	2	0	0	1.86347	28.4234	2	0.08	12	51	0	25	4	2	0.08	39	0	16.6649	14.2119	13.3175	14.6649	10.8061	8.39801	7.95079
[truncated: 247 more columns]
